# Supplementary material for: Prescription of Non-Occupational Post-Exposure HIV Prophylaxis by Emergency Physicians: An Analysis on Accuracy of Prescription and Compliance
Source: PLoS One. 2016 Apr 12;11(4):e0153021. doi: 10.1371/journal.pone.0153021 (PMC4829160; doi:10.1371/journal.pone.0153021)
Supplement: S1 Dataset — (XLSX) [file pone.0153021.s002.xlsx]

## Sheet: Sheet1
id	episode	failure	reas_inter	nbr_jour_trt_estime	tot_num_d_tr_est	mean_health_insu	max_health_insu	male	patientcountryoforigin	sexualorientation	risk_fact	source_sex	sourceregion	sourcecountryoforigin	source_link	key_contact	key_diagnosis	reas_modif_tr	hep_c	hep_b_ab	hep_b_abc	syp_vdrl	bio_adv_event_yes	adv_event_subj_yes	adv_event_yes	source_HIV	source_risk_fact	source_riskHIV	source_IDU	source_MSM	source_com_sex_work	source_form_prison	source_orgy	source_multipartn	source_other	source_unknown	sourceRDT	age_contact	lag_hours	date_HIVload	d_source_cd4	source_treatm	global_risk	pep_given	datetime_pep_start	lag_hours_pep	pep_ref_pat	pep_refused	hep_b_ag
1	1	compliant		25	25	1	1	male	Belgium	Heterosexual	no	woman	no high prevalence region	Europe	yes,other	160000000	334197	Unknown	Missing	Missing	Missing	VDRL-	2	no subj adverse event	no adverse event	unknown HIV status	unknown	yes	source no IDU	source no MSM	source Commercial Sex Worker	no history of prison	no history of orgy	no history multipartnership	no other risk factors	no unknown risk factors	RDT not done	26	12.2333			Unknown	C3	treatment given	2013-05-31 20:20:00	12.3333	Patient accepted treatment	Unknown	Missing
2	1	never received treatment		0	0	1	1	male	Belgium	Heterosexual	no	woman	Missing	Belgium	yes,usual partner	160000000	358096	Unknown	Missing	Missing	Missing	Missing	3	unknown	unknown	unknown HIV status	no	unknown	unknown	unknown	unknown	unknown	unknown	unknown	unknown	Missing	Missing	25	26.3333			Unknown	C6	Unknown			Unknown	other reasons	Missing
3	1	never received treatment		0	0	1	1	female	Belgium	Heterosexual	unknown	man	Missing	Missing	unknown	150000000	224521	Unknown	Missing	Missing	Missing	Missing	3	unknown	unknown	unknown HIV status	unknown	unknown	unknown	unknown	unknown	unknown	unknown	unknown	unknown	Missing	Missing	54	0			Unknown	B7	Unknown			Unknown	Unknown	Missing
4	1	incompliant		5	5	1	1	male	Belgium	MSM	yes,wound	man	no high prevalence region	Europe	no	150000000	225100	Unknown	HCV-	AcHbS<10	AcBhC -	VDRL-	2	unknown	unknown	unknown HIV status	no	unknown	source no IDU	source MSM	source no Commercial Sex Worker	no history of prison	no history of orgy	no history multipartnership	no other risk factors	no unknown risk factors	Missing	62	43.7167			Unknown	C3	treatment given	2011-05-05 16:15:00	45.25	Patient accepted treatment	Unknown	AgHbS -
5	1	compliant		28	28	1	1	male	Belgium	MSM	no	man	no high prevalence region	North Africa	no	150000000	221208	Unknown	HCV-	AcHbS >10 +	AcBhC -	VDRL-	1	unknown	unknown	unknown HIV status	unknown	yes	source no IDU	source MSM	source no Commercial Sex Worker	no history of prison	no history of orgy	no history multipartnership	no other risk factors	no unknown risk factors	Missing	53	25			Unknown	D3	treatment given			Patient accepted treatment	Unknown	AgHbS -
5	2	incompliant		19	19	1	1	male	Belgium	MSM	no	man	no high prevalence region	Northern America	no	150000000	270774	Unknown	HCV-	AcHbS >10 +	no analysis	VDRL-	2	unknown	unknown	unknown HIV status	no	unknown	unknown	source MSM	source no Commercial Sex Worker	no history of prison	no history of orgy	source has multiple partners	no other risk factors	no unknown risk factors	Missing	54	54.25			Unknown	E4	treatment given	2012-03-19 13:30:00	54.5	Patient accepted treatment	Unknown	AgHbS -
6	1	incompliant		5	5	1	1	female	Belgium	Heterosexual	unknown	man	Sub Saharian Africa	Sub Saharian Africa	unknown	150000000	229442	Unknown	Missing	Missing	Missing	Missing	3	unknown	unknown	unknown HIV status	unknown	yes	source no IDU	source no MSM	source no Commercial Sex Worker	no history of prison	no history of orgy	source has multiple partners	no other risk factors	no unknown risk factors	Missing	21	22.1167			Unknown	B7	treatment given	2011-06-03 21:20:00	23.95	Patient accepted treatment	Unknown	Missing
7	1	never received treatment		0	0	1	1	male	Belgium	MSM	unknown	man	Missing	Belgium	unknown	160000000	294346	Unknown	Missing	Missing	Missing	Missing	3	unknown	unknown	unknown HIV status	unknown	unknown	unknown	source MSM	unknown	unknown	unknown	unknown	unknown	Missing	Missing	21	16.5			Unknown	A6	Unknown			Unknown	Unknown	Missing
8	1		Indication revised	5	5	1	1	female	Belgium	Heterosexual	unknown	man	Missing	Belgium	yes,other	160000000	303994	Unknown	HCV-	AcHbS<10	AcBhC -	VDRL-	2	unknown	unknown	HIV-	unknown	unknown	source no IDU	source no MSM	source no Commercial Sex Worker	no history of prison	no history of orgy	no history multipartnership	no other risk factors	no unknown risk factors	Missing	38	11.8333			Unknown	B5	treatment given			Patient accepted treatment	Unknown	AgHbS -
9	1	incompliant		5	5	1	1	male	Europe	MSM	other	man	Missing	Belgium	unknown	160000000	358488	GI side effect	HCV-	AcHbS >10 +	AcBhC -	VDRL-	2	unknown	unknown	HIV+	unknown	yes	source no IDU	source MSM	source no Commercial Sex Worker	no history of prison	no history of orgy	no history multipartnership	no other risk factors	no unknown risk factors	Missing	29	5.5			Unknown	A1	treatment given	2013-11-21 01:00:00	5.5	Patient accepted treatment	Unknown	AgHbS -
10	1	compliant		24	24	0.75	1	male	Belgium	Heterosexual	no	woman	no high prevalence region	Belgium	no	150000000	272693	Unknown	HCV-	AcHbS<10	AcBhC -	VDRL-	2	unknown	yes, adverse event	unknown HIV status	unknown	unknown	source no IDU	source no MSM	source Commercial Sex Worker	no history of prison	no history of orgy	no history multipartnership	no other risk factors	no unknown risk factors	RDT not done	51	11.9333			Unknown	C3	treatment given			Patient accepted treatment	Unknown	AgHbS -
10	2	never received treatment		0	0	1	1	male		Heterosexual	no	woman	Missing	Missing	yes,other	160000000	317704	Unknown	Missing	Missing	Missing	Missing	3	unknown	unknown	unknown HIV status	no	yes	unknown	unknown	unknown	unknown	unknown	source has multiple partners	unknown	Missing	Missing	52				Unknown	C4	Unknown			Unknown	No indication for treatment	Missing
11	1	incompliant		9	9	1	1	male	Eastern Europe	Heterosexual	no	woman	Former Sovietic Union	Eastern Europe	no	160000000	294151	Unknown	HCV-	AcHbS >10 +	AcBhC -	VDRL-	2	unknown	yes, adverse event	unknown HIV status	no	yes	source no IDU	source no MSM	source Commercial Sex Worker	no history of prison	no history of orgy	source has multiple partners	no other risk factors	no unknown risk factors	Missing	21	15.25			Unknown	C3	treatment given	2012-09-12 18:20:00	15.3333	Patient accepted treatment	Unknown	AgHbS -
12	1	never received treatment		0	0	0	0	female	Sub Saharian Africa	Heterosexual	unknown	man	Missing	Sub Saharian Africa	yes,other	150000000	237279	Unknown	Missing	Missing	Missing	Missing	3	unknown	unknown	HIV-	unknown	unknown	unknown	unknown	unknown	unknown	unknown	unknown	unknown	Missing	Missing	17	4.5			Unknown	E7	Unknown			Unknown	Unknown	Missing
13	1	incompliant		5	5	1	1	female	Belgium	Heterosexual	no	man	Missing	North Africa	no	160000000	346948	Unknown	Missing	Missing	Missing	Missing	3	unknown	unknown	unknown HIV status	unknown	unknown	unknown	unknown	unknown	unknown	unknown	unknown	unknown	Missing	Missing	21	11.7			Unknown	B7	treatment given	2013-09-08 17:15:00	12.95	Patient accepted treatment	Unknown	Missing
14	1	compliant		29	28	1	1	female	Belgium	Heterosexual	no	man	no high prevalence region	Europe	yes,other	160000000	309125	Other reason	HCV-	AcHbS >10 +	AcBhC -	VDRL-	2	unknown	unknown	unknown HIV status	unknown	yes	source no IDU	source no MSM	source no Commercial Sex Worker	no history of prison	no history of orgy	source has multiple partners	no other risk factors	no unknown risk factors	Missing	28	16.5			Unknown	B3	treatment given	2012-12-16 14:30:00	16.5	Patient accepted treatment	Unknown	AgHbS -
15	1	compliant		30	28	1	1	female	Belgium	Heterosexual	unknown	man	no high prevalence region	Unknown	no	160000000	295572	GI side effect	HCV-	no analysis	no analysis	VDRL-	2	yes, subj adverse event	yes, adverse event	unknown HIV status	unknown	unknown	source no IDU	source no MSM	source no Commercial Sex Worker	no history of prison	no history of orgy	no history multipartnership	no other risk factors	no unknown risk factors	Missing	16	3			Unknown	A7	treatment given	2012-09-22 19:00:00	4	Patient accepted treatment	Unknown	AgHbS -
16	1	incompliant		5	5	0	0	female	Belgium	Heterosexual	unknown	man	no high prevalence region	North Africa	yes,other	160000000	348925	Unknown	Missing	Missing	Missing	Missing	3	unknown	unknown	unknown HIV status	unknown	yes	source IDU	source no MSM	source Commercial Sex Worker	no history of prison	no history of orgy	no history multipartnership	no other risk factors	no unknown risk factors	Missing	35	62.6667			Unknown	A7	treatment given	2013-09-23 02:00:00	63	Patient accepted treatment	Unknown	Missing
17	1	compliant		27	28	1	1	male	Belgium	MSM	yes,STI	man	Missing	Belgium	no	160000000	349774	Unknown	HCV-	AcHbS<10	AcBhC -	VDRL+	2	yes, subj adverse event	no adverse event	HIV+	unknown	unknown	unknown	source MSM	unknown	unknown	unknown	unknown	unknown	Missing	Missing	35	35.8833			Unknown	A1	Unknown			Unknown	Unknown	AgHbS -
18	1	compliant		28	28	1	1	male	Belgium	Heterosexual	unknown	woman	Missing	Europe	no	160000000	350127	GI side effect	HCV-	AcHbS<10	AcBhC -	VDRL-	2	yes, subj adverse event	yes, adverse event	unknown HIV status	unknown	yes	source no IDU	source no MSM	source Commercial Sex Worker	no history of prison	no history of orgy	no history multipartnership	no other risk factors	no unknown risk factors	RDT not done	35	2			Unknown	C3	treatment given	2013-10-01 04:00:00	2.75	Patient accepted treatment	Unknown	AgHbS -
19	1	compliant		25	25	1	1	male	Belgium	MSM	unknown	man	Missing	Missing	unknown	150000000	267354	GI side effect	HCV-	AcHbS<10	AcBhC -	VDRL-	2	yes, subj adverse event	yes, adverse event	unknown HIV status	unknown	yes	source no IDU	source no MSM	source no Commercial Sex Worker	no history of prison	no history of orgy	source has multiple partners	no other risk factors	no unknown risk factors	Missing	31	48.8833			Unknown	C3	treatment given	2012-02-25 01:30:00	49	Patient accepted treatment	Unknown	AgHbS -
20	1	compliant		19	28	1	1	female	Belgium	Heterosexual	no	man	Sub Saharian Africa	Sub Saharian Africa	no	150000000	227530	Unknown	HCV-	AcHbS<10	AcBhC -	VDRL-	2	unknown	unknown	unknown HIV status	unknown	unknown	source no IDU	source no MSM	source no Commercial Sex Worker	no history of prison	no history of orgy	no history multipartnership	no other risk factors	source with unknown risk factors	Missing	35	24.4167			Unknown	B5	treatment given			Patient accepted treatment	Unknown	AgHbS -
21	1	compliant		29	28	1	1	male	North Africa	MSM	no	man	Missing	North Africa	no	160000000	313194	GI side effect	HCV-	AcHbS >10 +	AcHbC +	VDRL-	2	no subj adverse event	yes, adverse event	unknown HIV status	no	yes	source no IDU	source MSM	source no Commercial Sex Worker	no history of prison	no history of orgy	source has multiple partners	no other risk factors	no unknown risk factors	RDT not done	48	42.15			Unknown	A4	treatment given	2013-01-11 19:00:00	42.9833	Patient accepted treatment	Unknown	AgHbS -
21	2	compliant		25	25	1	1	male	North Africa	MSM	yes,loss of blood	man	Sub Saharian Africa	Sub Saharian Africa	no	160000000	344383	GI side effect	HCV-	AcHbS >10 +	AcBhC -	VDRL-	1	yes, subj adverse event	yes, adverse event	unknown HIV status	no	yes	source no IDU	source MSM	source no Commercial Sex Worker	no history of prison	no history of orgy	no history multipartnership	no other risk factors	no unknown risk factors	Missing	49	22.9833			Unknown	A3	treatment given	2013-08-18 23:30:00	23.4833	Patient accepted treatment	Unknown	AgHbS -
22	1	never received treatment		0	0	1	1	female	Belgium	Heterosexual	no	man	Missing	Belgium	yes,other	160000000	291206	Unknown	HCV-	AcHbS >10 +	AcBhC -	VDRL-	2	unknown	unknown	HIV-	no	yes	source no IDU	source no MSM	source no Commercial Sex Worker	source former prisonner	no history of orgy	no history multipartnership	no other risk factors	no unknown risk factors	Missing	17	21.3			Unknown	B6	Unknown			Unknown	Unknown	AgHbS -
23	1	compliant		24	24	0.5	1	male	Belgium	Heterosexual	no	woman	Missing	Latin America	yes,usual partner	150000000	282165	Unknown	HCV-	AcHbS<10	AcBhC -	VDRL-	2	unknown	unknown	HIV+	no	unknown	unknown	unknown	unknown	unknown	unknown	unknown	unknown	Missing	Missing	32	15.4167		455	Unknown	C1	treatment given	2012-06-08 19:45:00	15.75	Patient accepted treatment	Unknown	AgHbS -
23	2	compliant		41	28	1	1	male	Belgium	Heterosexual	no	woman	Missing	Belgium	yes,usual partner	160000000	288005	Unknown	no analysis	no analysis	no analysis	no analysis	2	no subj adverse event	no adverse event	HIV+	no	unknown	unknown	unknown	unknown	unknown	unknown	unknown	unknown	Missing	Missing	32		2012-05-07	500	no treatment	C1	treatment given	2012-07-20 10:13:00		Patient accepted treatment	Unknown	no analysis
23	3	compliant		28	28	0.666667	1	male	Belgium	Heterosexual	no	woman	Missing	Latin America	unknown	160000000	302419	Unknown	Missing	Missing	AcBhC -	Missing	1	unknown	unknown	HIV+	unknown	unknown	unknown	unknown	unknown	unknown	unknown	unknown	unknown	Missing	Missing	32	50.0833	2012-09-26	600	no treatment	C1	treatment given	2012-11-06 16:30:00	50.0833	Patient accepted treatment	Unknown	AgHbS -
24	1	compliant		35	28	1	1	male	Belgium	Heterosexual	no	woman	no high prevalence region	Belgium	no	160000000	352035	Unknown	HCV-	AcHbS >10 +	AcBhC -	VDRL-	2	yes, subj adverse event	yes, adverse event	unknown HIV status	no	yes	source no IDU	source no MSM	source no Commercial Sex Worker	no history of prison	no history of orgy	source has multiple partners	no other risk factors	source with unknown risk factors	RDT not done	23	3.33333			Unknown	C4	treatment given			Patient accepted treatment	Unknown	AgHbS -
25	1	never received treatment		0	0	0.5	1	male	Belgium	Heterosexual	no	woman	Sub Saharian Africa	Sub Saharian Africa	no	150000000	242180	Unknown	HCV-	AcHbS<10	AcHbC +	VDRL-	2	unknown	unknown	unknown HIV status	no	yes	source no IDU	source no MSM	source Commercial Sex Worker	no history of prison	no history of orgy	no history multipartnership	no other risk factors	no unknown risk factors	Missing	37	26.6333			Unknown	C4	Unknown			Unknown	Unknown	AgHbS -
26	1		Indication revised	5	5	1	1	female	Belgium	Heterosexual	no	man	Missing	Europe	yes,other	160000000	364469	Unknown	Missing	Missing	Missing	Missing	3	unknown	unknown	unknown HIV status	unknown	unknown	unknown	unknown	unknown	unknown	unknown	unknown	unknown	Missing	Missing	35	12.8			Unknown	B5	treatment given	2013-12-24 14:05:00	14.8833	Patient accepted treatment	Unknown	Missing
27	1	compliant		29	28	1	1	male	Belgium	Heterosexual	no	woman	Former Sovietic Union	Eastern Europe	no	160000000	300322	Unknown	Missing	Missing	Missing	Missing	1	unknown	yes, adverse event	unknown HIV status	no	unknown	source no IDU	source no MSM	source Commercial Sex Worker	no history of prison	no history of orgy	no history multipartnership	no other risk factors	no unknown risk factors	Missing	32	40.8333			Unknown	C4	treatment given	2012-10-23 19:48:00	44.3	Patient accepted treatment	Unknown	Missing
28	1	never received treatment		0	0	1	1	male	Belgium	MSM	unknown	man	no high prevalence region	Europe	yes,other	160000000	287230	Unknown	Missing	Missing	Missing	Missing	3	unknown	unknown	unknown HIV status	unknown	yes	source no IDU	source MSM	source no Commercial Sex Worker	no history of prison	no history of orgy	no history multipartnership	no other risk factors	no unknown risk factors	RDT not done	21	6.5			Unknown	F3	Unknown			Unknown	Unknown	Missing
29	1	never received treatment		0	0	1	1	male	Belgium	Heterosexual	no	woman	Missing	Sub Saharian Africa	yes,other	160000000	295260	Unknown	Missing	Missing	Missing	Missing	3	unknown	unknown	unknown HIV status	no	unknown	unknown	unknown	unknown	unknown	unknown	unknown	unknown	Missing	Missing	36	29			Unknown	C4	Unknown			Unknown	Unknown	Missing
30	1	compliant		23	23	1	1	male	Belgium	Heterosexual	no	woman	Former Sovietic Union	Former Sovietic Union	no	160000000	344073	Unknown	HCV-	AcHbS<10	AcBhC -	VDRL-	2	no subj adverse event	no adverse event	unknown HIV status	no	yes	source no IDU	source no MSM	source Commercial Sex Worker	no history of prison	no history of orgy	source has multiple partners	no other risk factors	no unknown risk factors	Missing	36	62			Unknown	C4	treatment given	2013-08-14 21:49:00	63.8167	Patient accepted treatment	Unknown	AgHbS -
31	1	incompliant		8	8	1	1	male	Belgium	MSM	no	man	Missing	Europe	yes,other	160000000	314804	Unknown	Missing	Missing	Missing	Missing	3	unknown	unknown	HIV-	no	yes	source no IDU	source MSM	source no Commercial Sex Worker	no history of prison	no history of orgy	source has multiple partners	no other risk factors	no unknown risk factors	Missing	44	37.2167			Unknown	C4	treatment given	2013-01-22 15:30:00	37.2167	Unknown	Unknown	Missing
32	1	incompliant		5	5	1	1	male	North Africa	Heterosexual	unknown	woman	no high prevalence region	Europe	no	160000000	336237	Unknown	Missing	Missing	Missing	Missing	3	unknown	unknown	unknown HIV status	unknown	yes	source no IDU	source no MSM	source Commercial Sex Worker	no history of prison	no history of orgy	source has multiple partners	no other risk factors	no unknown risk factors	RDT not done	18	21.5			Unknown	C3	treatment given	2013-06-14 13:10:00	21.6667	Patient accepted treatment	Unknown	Missing
33	1	never received treatment		0	0	1	1	female	Belgium	Heterosexual	no	man	Missing	Belgium	yes,other	150000000	261390	Unknown	Missing	Missing	Missing	Missing	3	unknown	unknown	HIV-	unknown	unknown	unknown	unknown	unknown	unknown	unknown	unknown	unknown	Missing	Missing	34				Unknown	D7	Unknown			Unknown	aggressor is the partner	Missing
34	1	incompliant		20	20	1	1	male	Belgium	Heterosexual	no	woman		Unknown	no	160000000	312024	Unknown	HCV-	AcHbS<10	AcBhC -	VDRL-	3	yes, subj adverse event	unknown	unknown HIV status	unknown	yes	source no IDU	source no MSM	source Commercial Sex Worker	no history of prison	no history of orgy	no history multipartnership	no other risk factors	no unknown risk factors	Missing	22	5.63333			Unknown	C3	treatment given			Patient accepted treatment	Unknown	AgHbS -
35	1	compliant		24	28	1	1	male	Belgium	MSM	no	man	Missing	Belgium	no	150000000	210536	Unknown	HCV-	AcHbS >10 +	AcBhC -	VDRL-	2	unknown	unknown	unknown HIV status	yes,loss of blood	unknown	source no IDU	source MSM	source no Commercial Sex Worker	no history of prison	no history of orgy	no history multipartnership	no other risk factors	no unknown risk factors	RDT not done	45	2.98333			Unknown	A3	Unknown			Unknown	Unknown	AgHbS -
36	1	never received treatment	Other	0	0	1	1	female	Belgium	Heterosexual	unknown	man	Sub Saharian Africa	Sub Saharian Africa	no	160000000	310233	Unknown	HCV-	no analysis	AcBhC -	VDRL-	2	unknown	unknown	unknown HIV status	unknown	unknown	source no IDU	source no MSM	source no Commercial Sex Worker	no history of prison	no history of orgy	no history multipartnership	no other risk factors	no unknown risk factors	Missing	15	35.2667			Unknown	B7	treatment given	2012-12-23 02:30:00	36.2667	Patient accepted treatment	Unknown	AgHbS -
37	1	never received treatment		0	0	1	1	male	Belgium	MSM	no	man		Belgium	no	160000000	341423	Unknown	Missing	Missing	Missing	Missing	3	unknown	unknown	HIV-	no	no	source no IDU	source MSM	source no Commercial Sex Worker	no history of prison	no history of orgy	no history multipartnership	no other risk factors	no unknown risk factors	Missing	40	56.3167			Unknown	C6	Unknown			Unknown	Unknown	Missing
38	1	compliant		44	28	0.75	1	male	Belgium	MSM	yes,loss of blood	man	no high prevalence region	Europe	no	160000000	286477	Unknown	HCV-	AcHbS >10 +	Missing	VDRL-	2	yes, subj adverse event	yes, adverse event	unknown HIV status	no	yes	source no IDU	source MSM	source no Commercial Sex Worker	no history of prison	source participate to orgies	source has multiple partners	no other risk factors	no unknown risk factors	Missing	28	3.16667			Unknown	A3	treatment given	2012-07-09 01:00:00	27.5	Patient accepted treatment	Unknown	Missing
39	1	never received treatment		0	0	1	1	male	Belgium	MSM	no	man	Missing	Europe	no	160000000	336831	Unknown	Missing	Missing	Missing	Missing	3	unknown	unknown	unknown HIV status	no	unknown	unknown	source MSM	unknown	unknown	unknown	unknown	unknown	Missing	Missing	24	37.6667			Unknown	E4	Unknown			Unknown	No indication for treatment	Missing
40	1	never received treatment		0	0	1	1	female	Belgium	Heterosexual	no	man	no high prevalence region	Belgium	unknown	160000000	284331	Unknown	HCV-	AcHbS<10	AcBhC -	VDRL-	2	unknown	unknown	unknown HIV status	no	no	source no IDU	source no MSM	source no Commercial Sex Worker	no history of prison	no history of orgy	no history multipartnership	no other risk factors	no unknown risk factors	RDT not done	48	1.95			Unknown	B5	no treatment given			Patient accepted treatment	Unknown	AgHbS -
41	1	never received treatment		0	0	1	1	male	Belgium	Heterosexual	no	woman	Missing	Belgium	no	160000000	312288	Unknown	Missing	Missing	Missing	Missing	3	unknown	unknown	HIV-	no	no	source no IDU	source no MSM	source no Commercial Sex Worker	no history of prison	no history of orgy	no history multipartnership	no other risk factors	no unknown risk factors	Missing	43	19.9333			Unknown	C6	Unknown			Unknown	Unknown	Missing
42	1	incompliant		5	5	1	1	female	Belgium	Heterosexual	no	man	Missing	Belgium	yes,other	160000000	334339	Unknown	Missing	Missing	Missing	Missing	3	unknown	unknown	HIV-	no	no	source no IDU	source no MSM	source no Commercial Sex Worker	no history of prison	no history of orgy	source has multiple partners	no other risk factors	no unknown risk factors	Missing	18	16			Unknown	B7	treatment given	2013-06-02 07:00:00	17	Patient accepted treatment	Unknown	Missing
43	1	never received treatment		0	0	1	1	female	Belgium	Heterosexual	unknown	man	no high prevalence region	Belgium	yes,other	160000000	346548	Unknown	Missing	Missing	Missing	Missing	3	unknown	unknown	unknown HIV status	unknown	no	source no IDU	source no MSM	source no Commercial Sex Worker	no history of prison	no history of orgy	no history multipartnership	no other risk factors	no unknown risk factors	Missing	55	398.733			Unknown	B7	Unknown			Unknown	Unknown	Missing
44	1	never received treatment		0	0	0	0	male	Eastern Europe	Heterosexual	no	woman	Missing	North Africa	yes,other	150000000	250444	Unknown	Missing	Missing	Missing	Missing	3	unknown	unknown	HIV-	yes,loss of blood	yes	source IDU	source no MSM	source no Commercial Sex Worker	no history of prison	no history of orgy	source has multiple partners	no other risk factors	no unknown risk factors	Missing	39	18.9833			Unknown	C4	Unknown			Unknown	Unknown	Missing
45	1		HIV partner test negative	5	5	1	1	male	Sub Saharian Africa	Heterosexual	unknown	woman	Missing	Sub Saharian Africa	yes,other	160000000	308134	Unknown	Missing	Missing	Missing	Missing	3	unknown	unknown	unknown HIV status	unknown	unknown	unknown	unknown	unknown	unknown	unknown	unknown	unknown	Missing	RDT not done	42	9.98333			Unknown	C5	Unknown			Unknown	Unknown	Missing
46	1	compliant		28	28	1	1	female	Belgium	Heterosexual	no	man	Missing	Belgium	yes,other	150000000	277199	Unknown	Missing	AcHbS<10	no analysis	VDRL-	2	unknown	unknown	HIV+	unknown	unknown	unknown	unknown	unknown	unknown	unknown	unknown	unknown	Missing	Missing	41	19.1167			Unknown	B1	treatment given	2012-05-03 16:55:00	2.7	Patient accepted treatment	Unknown	no analysis
46	2	compliant		0	28	1	1	female	Belgium	Heterosexual	no	man	no high prevalence region	Belgium	yes,other	160000000	312071	Unknown	Missing	Missing	Missing	VDRL-	2	unknown	unknown	unknown HIV status	unknown	yes	source no IDU	source no MSM	source no Commercial Sex Worker	no history of prison	no history of orgy	no history multipartnership	source with other risk factors	no unknown risk factors	Missing	42	162.633			Unknown	A5	treatment given	2012-12-28 18:23:00	3.51667	Patient accepted treatment	Unknown	Missing
47	1	compliant		29	28	1	1	male	Asia	MSM	no	man	Sub Saharian Africa	Sub Saharian Africa	no	160000000	318887	Unknown	HCV-	AcHbS<10	AcBhC -	VDRL-	2	yes, subj adverse event	yes, adverse event	unknown HIV status	unknown	yes	source no IDU	source MSM	source no Commercial Sex Worker	no history of prison	no history of orgy	no history multipartnership	no other risk factors	no unknown risk factors	Missing	30	8.11667			Unknown	A3	treatment given	2013-02-16 12:30:00	8.5	Patient accepted treatment	Unknown	AgHbS -
48	1	compliant		28	28	1	1	male	Sub Saharian Africa	MSM	no	man	Missing	Missing	unknown	150000000	256611	Unknown	HCV-	AcHbS >10 +	AcHbC +	VDRL-	2	unknown	unknown	HIV+	unknown	unknown	source no IDU	source MSM	source no Commercial Sex Worker	no history of prison	no history of orgy	no history multipartnership	no other risk factors	source with unknown risk factors	Missing	43				yes, treated	A1	treatment given	2011-12-13 12:47:00		Patient accepted treatment	Unknown	AgHbS -
49	1	compliant		29	28	1	1	male	Belgium	MSM	yes,wound	man	Missing	North Africa	no	160000000	352931	Unknown	HCV-	AcHbS<10	AcBhC -	VDRL-	2	no subj adverse event	no adverse event	HIV-	no	unknown	source no IDU	source MSM	source no Commercial Sex Worker	no history of prison	no history of orgy	source has multiple partners	no other risk factors	no unknown risk factors	Missing	45				Unknown	A3	treatment given			Patient accepted treatment	Unknown	AgHbS -
50	1	incompliant		22	22	1	1	male		MSM	no	man	Missing	Missing	unknown	150000000	231817	Unknown	Missing	Missing	Missing	Missing	3	no subj adverse event	no adverse event	unknown HIV status	unknown	unknown	unknown	source MSM	unknown	unknown	unknown	unknown	unknown	Missing	Missing	63	46.9333			Unknown	A3	Unknown			Unknown	Unknown	Missing
51	1	never received treatment		0	0	1	1	female	Belgium	Heterosexual	yes,loss of blood	man	Missing	Missing	unknown	160000000	297776	Unknown	Missing	Missing	Missing	Missing	3	unknown	unknown	unknown HIV status	unknown	unknown	source no IDU	source no MSM	source no Commercial Sex Worker	no history of prison	no history of orgy	no history multipartnership	no other risk factors	no unknown risk factors	Missing	29	11518.9			Unknown	B5	Unknown			Unknown	Delay >72h	Missing
52	1	never received treatment		0	0	1	1	male	Belgium	Heterosexual	no	woman	Former Sovietic Union	Eastern Europe	unknown	160000000	357091	Unknown	Missing	Missing	Missing	Missing	3	unknown	unknown	unknown HIV status	unknown	yes	source no IDU	source no MSM	source Commercial Sex Worker	no history of prison	no history of orgy	no history multipartnership	no other risk factors	no unknown risk factors	Missing	33	4.61667			Unknown	G4	Unknown			Unknown	No indication for treatment	Missing
53	1	compliant		36	28	0.8	1	male	Belgium	MSM	no	man	Missing	Europe	yes,usual partner	160000000	346107	Unknown	HCV-	AcHbS >10 +	AcHbC +	VDRL-	2	unknown	unknown	HIV+	unknown	unknown	unknown	source MSM	unknown	unknown	unknown	unknown	unknown	Missing	RDT HIV+	52	40			no treatment	C1	treatment given	2013-09-02 20:44:00	46.7333	Patient accepted treatment	Unknown	AgHbS -
54	1	never received treatment		0	0	1	1	male	Europe	MSM	no	man	no high prevalence region	Belgium	unknown	160000000	304764	Unknown	Missing	Missing	Missing	Missing	3	unknown	unknown	unknown HIV status	unknown	yes	source no IDU	source MSM	source no Commercial Sex Worker	no history of prison	no history of orgy	source has multiple partners	no other risk factors	no unknown risk factors	RDT not done	37	8793.1			Unknown	D3	Unknown			Patient refused indicated treatment	Unknown	Missing
55	1	incompliant		5	5	1	1	female	North Africa	Heterosexual	no	man	Missing	North Africa	no	160000000	287246	Unknown	Missing	Missing	Missing	Missing	3	unknown	unknown	unknown HIV status	yes,genital ulcer	yes	source no IDU	source no MSM	source no Commercial Sex Worker	source former prisonner	no history of orgy	source has multiple partners	no other risk factors	no unknown risk factors	Missing	17	10.2333			Unknown	B3	treatment given	2012-07-14 13:25:00	10.4167	Patient accepted treatment	Unknown	Missing
56	1	compliant		28	28	1	1	male	Sub Saharian Africa	Heterosexual	no	woman	Missing	Sub Saharian Africa	yes,usual partner	150000000	225686	Unknown	HCV-	AcHbS<10	AcBhC -	VDRL-	2	no subj adverse event	yes, adverse event	HIV+	no	unknown	unknown	unknown	unknown	unknown	unknown	unknown	unknown	Missing	Missing	20	43.8	2011-04-05	794	no treatment	C1	Unknown			Unknown	Unknown	AgHbS -
57	1	incompliant		21	21	1	1	male	Belgium	MSM	yes,loss of blood	man	Missing	Europe	unknown	150000000	272817	Unknown	Missing	Missing	Missing	Missing	2	no subj adverse event	yes, adverse event	HIV+	unknown	unknown	unknown	source MSM	unknown	unknown	unknown	unknown	unknown	Missing	Missing	30	23			Unknown	E1	treatment given	2012-04-01 01:00:00	23	Patient accepted treatment	Unknown	Missing
58	1			5	5	1	1	male	Belgium	MSM	no	man	no high prevalence region	Belgium	yes,usual partner	150000000	242270	Unknown	Missing	Missing	Missing	Missing	3	unknown	unknown	unknown HIV status	no	unknown	source no IDU	source MSM	source no Commercial Sex Worker	no history of prison	no history of orgy	no history multipartnership	no other risk factors	no unknown risk factors	RDT HIV-	22	16.8333			Unknown	A4	Unknown			Unknown	Unknown	Missing
59	1	compliant		11	28	1	1	male	Europe	Heterosexual	no	woman	Sub Saharian Africa	Sub Saharian Africa	no	150000000	259552	Unknown	HCV-	AcHbS >10 +	AcBhC -	VDRL-	2	yes, subj adverse event	yes, adverse event	unknown HIV status	unknown	yes	source no IDU	source no MSM	source no Commercial Sex Worker	no history of prison	no history of orgy	no history multipartnership	no other risk factors	source with unknown risk factors	RDT not done	34	22.4333			Unknown	C5	treatment given			Patient accepted treatment	Unknown	AgHbS -
60	1	never received treatment		0	0	1	1	male		MSM	no	man	Missing	Missing	unknown	160000000	320045	Unknown	Missing	Missing	Missing	Missing	3	unknown	unknown	unknown HIV status	unknown	unknown	unknown	source MSM	unknown	unknown	unknown	unknown	unknown	Missing	Missing	24				Unknown	A3	Unknown			Unknown	Unknown	Missing
61	1	compliant		26	26	1	1	male	North Africa	Heterosexual	no	unknown	Missing	Missing	unknown	160000000	336861	Unknown	HCV-	AcHbS >10 +	AcBhC -	VDRL-	2	unknown	unknown	unknown HIV status	unknown	unknown	unknown	unknown	unknown	unknown	unknown	unknown	unknown	Missing	Missing	23	143.717			Unknown	K1	treatment given	2013-06-13 22:05:00	31.8	Patient accepted treatment	Unknown	AgHbS -
62	2	compliant		31	28	0	0	male	Europe	MSM	unknown	man	Missing	Latin America	unknown	150000000	238898	Unknown	HCV-	AcHbS >10 +	AcBhC -	VDRL-	2	unknown	yes, adverse event	unknown HIV status	unknown	unknown	source no IDU	source MSM	source no Commercial Sex Worker	no history of prison	no history of orgy	source has multiple partners	no other risk factors	no unknown risk factors	Missing	51	41.8333			Unknown	C3	treatment given	2011-08-17 18:00:00	42	Patient accepted treatment	Unknown	AgHbS -
63	1	never received treatment		0	0	0	0	female	Belgium	Heterosexual	unknown	man	Missing	Belgium	unknown	150000000	237281	Unknown	Missing	Missing	Missing	Missing	3	unknown	unknown	unknown HIV status	unknown	unknown	unknown	unknown	unknown	unknown	unknown	unknown	unknown	Missing	RDT HIV-	54	14.3833			Unknown	B7	Unknown			Unknown	Unknown	Missing
64	1	incompliant		13	13	0	0	female	Belgium	Heterosexual	unknown	man		Unknown	no	150000000	283102	Unknown	Missing	Missing	Missing	Missing	3	unknown	unknown	HIV-	no	no	source no IDU	source no MSM	source no Commercial Sex Worker	no history of prison	no history of orgy	no history multipartnership	no other risk factors	no unknown risk factors	Missing	37	64.4833			Unknown	B7	treatment given			Patient accepted treatment	Unknown	Missing
65	1	incompliant		19	19	1	1	male	Sub Saharian Africa	Heterosexual	no	woman	Missing	Sub Saharian Africa	yes,other	150000000	277548	Unknown	HCV-	AcHbS<10	AcBhC -	VDRL-	1	unknown	unknown	unknown HIV status	unknown	unknown	unknown	unknown	unknown	unknown	unknown	unknown	unknown	Missing	Missing	31				Unknown	C5	treatment given	2012-05-06 11:35:00		Patient accepted treatment	Unknown	AgHbS +
66	1	compliant		28	28	1	1	male	Belgium	Heterosexual	no	woman	Missing	North Africa	no	150000000	228616	Unknown	HCV-	AcHbS<10	AcBhC -	VDRL-	2	unknown	unknown	unknown HIV status	yes,loss of blood	unknown	source no IDU	source no MSM	source Commercial Sex Worker	no history of prison	no history of orgy	no history multipartnership	no other risk factors	no unknown risk factors	Missing	52	49.5667			Unknown	C3	Unknown			Unknown	Unknown	AgHbS -
67	1	incompliant		19	19	1	1	female	Sub Saharian Africa	Heterosexual	no	man	no high prevalence region	Europe	yes,usual partner	160000000	284492	Unknown	Missing	Missing	Missing	Missing	3	unknown	unknown	unknown HIV status	no	no	source no IDU	source no MSM	source no Commercial Sex Worker	no history of prison	no history of orgy	no history multipartnership	no other risk factors	no unknown risk factors	Missing	38	12.5			Unknown	B6	no treatment given			Unknown	Unknown	Missing
68	1	incompliant		12	12	1	1	female	Sub Saharian Africa	Heterosexual	yes,STI	man	Missing	Sub Saharian Africa	yes,usual partner	160000000	323010	Unknown	Missing	Missing	Missing	Missing	3	unknown	unknown	unknown HIV status	unknown	unknown	unknown	unknown	unknown	unknown	unknown	unknown	unknown	Missing	RDT not done	21	31.75			Unknown	B5	treatment given	2013-03-16 12:00:00	33	Patient accepted treatment	Unknown	Missing
69	1	incompliant		14	14	1	1	male	Europe	Bisexual	unknown	man	Missing	Europe	no	160000000	358926	hepato-pancreatic toxicity	HCV-	AcHbS >10 +	AcBhC -	VDRL-	2	yes, subj adverse event	yes, adverse event	unknown HIV status	unknown	unknown	source no IDU	source MSM	source no Commercial Sex Worker	no history of prison	no history of orgy	no history multipartnership	no other risk factors	no unknown risk factors	Missing	47	59.8			Unknown	A3	treatment given	2013-11-23 12:47:00	61.1333	Patient accepted treatment	Unknown	AgHbS -
70	1	compliant		28	28	0.75	1	female	Belgium	Heterosexual	yes,loss of blood	man	Sub Saharian Africa	Sub Saharian Africa	no	160000000	362805	Unknown	HCV-	no analysis	no analysis	VDRL-	2	unknown	unknown	unknown HIV status	unknown	no	source no IDU	source no MSM	source no Commercial Sex Worker	no history of prison	no history of orgy	source has multiple partners	no other risk factors	no unknown risk factors	Missing	21	8			Unknown	B7	treatment given			Patient accepted treatment	Unknown	AgHbS -
71	1	incompliant		5	5	1	1	female	Belgium	Heterosexual	unknown	man	Missing	North Africa	no	150000000	240398	Unknown	Missing	Missing	Missing	Missing	3	unknown	unknown	unknown HIV status	unknown	unknown	unknown	unknown	unknown	unknown	unknown	unknown	unknown	Missing	Missing	16	33.5			Unknown	B7	treatment given	2011-08-31 00:30:00	34.5	Patient accepted treatment	Unknown	Missing
72	1	incompliant	Patient own decision	5	5	1	1	female	Belgium	Bisexual	no	man	no high prevalence region	Unknown	no	150000000	281289	Unknown	HCV-	no analysis	no analysis	VDRL-	1	unknown	unknown	unknown HIV status	unknown	unknown	source no IDU	source MSM	source no Commercial Sex Worker	no history of prison	no history of orgy	no history multipartnership	no other risk factors	no unknown risk factors	RDT not done	47				Unknown	B7	treatment given			Patient accepted treatment	Unknown	AgHbS -
73	1	compliant		14	28	1	1	female	Belgium	Heterosexual	unknown	man	Sub Saharian Africa	Sub Saharian Africa	yes,other	150000000	232089	Unknown	HCV-	no analysis	no analysis	VDRL-	2	yes, subj adverse event	yes, adverse event	unknown HIV status	unknown	unknown	source no IDU	source no MSM	source no Commercial Sex Worker	no history of prison	no history of orgy	no history multipartnership	no other risk factors	no unknown risk factors	RDT not done	33	11.5			Unknown	B7	treatment given	2011-06-23 20:04:00	18.0667	Patient accepted treatment	Unknown	AgHbS -
74	1	never received treatment		0	0	1	1	male	Belgium	MSM	no	man	Missing	Missing	unknown	150000000	259822	Unknown	Missing	Missing	Missing	Missing	3	unknown	unknown	unknown HIV status	unknown	unknown	unknown	source MSM	unknown	unknown	unknown	unknown	unknown	Missing	Missing	37	1.88783			Unknown	A3	Unknown			Patient refused indicated treatment	Unknown	Missing
75	1	never received treatment		0	0	1	1	male	Belgium	Heterosexual	no	woman	no high prevalence region	Europe	no	160000000	285044	Unknown	Missing	Missing	Missing	Missing	3	unknown	unknown	HIV-	no	no	source no IDU	source no MSM	source no Commercial Sex Worker	no history of prison	no history of orgy	source has multiple partners	no other risk factors	no unknown risk factors	Missing	28	3.31118			Unknown	C6	Unknown			Unknown	Unknown	Missing
76	1	incompliant		5	5	1	1	female	Eastern Europe	Heterosexual	no	man	no high prevalence region	North Africa	unknown	150000000	261046	Unknown	Missing	Missing	Missing	Missing	3	unknown	unknown	unknown HIV status	unknown	no	source no IDU	source no MSM	source no Commercial Sex Worker	no history of prison	no history of orgy	no history multipartnership	no other risk factors	no unknown risk factors	RDT not done	36	6.41667			Unknown	B7	treatment given	2012-01-15 05:00:00	7.15	Patient accepted treatment	Unknown	Missing
77	1	compliant		21	28	1	1	male	Belgium	Bisexual	no	man	no high prevalence region	Europe	no	160000000	287779	hepato-pancreatic toxicity	HCV-	AcHbS<10	AcBhC -	VDRL-	2	unknown	unknown	unknown HIV status	unknown	yes	source no IDU	source MSM	source no Commercial Sex Worker	no history of prison	no history of orgy	no history multipartnership	no other risk factors	no unknown risk factors	Missing	43	19			Unknown	A3	treatment given			Patient accepted treatment	Unknown	AgHbS -
77	2	never received treatment		0	0	1	1	male	Europe	MSM	no	man	Missing	Unknown	no	160000000	343798	Unknown	Missing	Missing	Missing	Missing	3	unknown	unknown	unknown HIV status	unknown	unknown	source no IDU	source MSM	source no Commercial Sex Worker	no history of prison	no history of orgy	no history multipartnership	no other risk factors	no unknown risk factors	Missing	44	18.1667			Unknown	K1	Unknown			Unknown	No indication for treatment	Missing
77	3	compliant		28	28	1	1	male	Belgium	MSM	no	man	no high prevalence region	Europe	no	160000000	360499	Unknown	HCV-	AcHbS<10	AcBhC -	VDRL-	2	yes, subj adverse event	yes, adverse event	unknown HIV status	unknown	yes	source no IDU	source MSM	source no Commercial Sex Worker	no history of prison	no history of orgy	source has multiple partners	no other risk factors	no unknown risk factors	RDT not done	45	12.1667			Unknown	A3	treatment given			Patient accepted treatment	Unknown	AgHbS -
78	1	incompliant		5	5	1	1	male	Europe	MSM	unknown	man	Missing	Europe	no	150000000	261542	Unknown	Missing	Missing	Missing	Missing	3	unknown	unknown	HIV+	unknown	unknown	source no IDU	source MSM	source no Commercial Sex Worker	no history of prison	no history of orgy	source has multiple partners	no other risk factors	no unknown risk factors	Missing	36	30.95			Unknown	A1	treatment given			Patient accepted treatment	Unknown	Missing
79	1	never received treatment		0	0	1	1	female	Belgium	Heterosexual	yes,STI	man	Missing	Unknown	unknown	160000000	328413	Unknown	Missing	Missing	Missing	Missing	3	unknown	unknown	unknown HIV status	unknown	unknown	unknown	unknown	unknown	unknown	unknown	unknown	unknown	Missing	Missing	37	19.0333			Unknown	B7	Unknown			Unknown	No indication for treatment	Missing
80	1	never received treatment		0	0	0.5	1	female	North Africa	Heterosexual	unknown	man	Missing	North Africa	yes,usual partner	150000000	209438	Unknown	Missing	Missing	Missing	Missing	3	unknown	unknown	unknown HIV status	unknown	unknown	unknown	unknown	unknown	unknown	unknown	unknown	unknown	Missing	Missing	22	17.8167			Unknown	B7	Unknown			Unknown	Unknown	Missing
81	1	incompliant		20	20	1	1	male	Belgium	Bisexual	no	man	Missing	Missing	unknown	160000000	309093	Unknown	HCV-	AcHbS<10	AcBhC -	VDRL-	2	unknown	yes, adverse event	unknown HIV status	unknown	unknown	unknown	source MSM	unknown	unknown	unknown	source has multiple partners	unknown	Missing	Missing	20	54.6			Unknown	A7	treatment given	2012-12-16 12:58:00	7.96667	Patient accepted treatment	Unknown	AgHbS -
82	1	never received treatment		0	0	1	1	female	North Africa	Heterosexual	unknown	man	Missing	Belgium	unknown	160000000	349261	Unknown	Missing	Missing	Missing	Missing	3	unknown	unknown	unknown HIV status	unknown	unknown	source no IDU	source no MSM	source no Commercial Sex Worker	no history of prison	no history of orgy	no history multipartnership	no other risk factors	source with unknown risk factors	Missing	27	8.58333			Unknown	B5	Unknown			Unknown	Unknown	Missing
83	1	incompliant		5	10	1	1	female	Belgium	Heterosexual	unknown	man	no high prevalence region	Belgium	no	160000000	315618	Unknown	Missing	Missing	Missing	Missing	3	unknown	unknown	unknown HIV status	unknown	yes	source IDU	source no MSM	source Commercial Sex Worker	source former prisonner	no history of orgy	no history multipartnership	no other risk factors	no unknown risk factors	Missing	26	7.53008			Unknown	A7	treatment given	2013-01-28 01:06:00	32.4634	Patient accepted treatment	Unknown	Missing
83	2	incompliant		5	5	1	1	female	Europe	Heterosexual	unknown	man	Missing	Unknown	unknown	160000000	347144	Unknown	Missing	Missing	Missing	Missing	3	unknown	unknown	unknown HIV status	unknown	unknown	unknown	unknown	unknown	unknown	unknown	unknown	unknown	Missing	Missing	27	3.9			Unknown	B5	treatment given	2013-09-10 01:09:00	4.15	Patient accepted treatment	Unknown	Missing
84	1	incompliant		17	17	1	1	male	Belgium	MSM	other	man	Missing	Belgium	unknown	150000000	216694	Unknown	HCV-	AcHbS<10	AcBhC -	VDRL-	2	unknown	unknown	unknown HIV status	unknown	yes	source IDU	source MSM	source no Commercial Sex Worker	no history of prison	no history of orgy	source has multiple partners	no other risk factors	no unknown risk factors	Missing	25	71.6333			Unknown	F3	treatment given	2011-03-07 05:29:00	71.8167	Patient accepted treatment	Unknown	AgHbS -
85	1	incompliant		5	5	0	0	female	Belgium	Heterosexual	no	man	Missing	Sub Saharian Africa	yes,other	160000000	299156	Unknown	Missing	Missing	Missing	Missing	3	unknown	unknown	unknown HIV status	unknown	no	source no IDU	source no MSM	source no Commercial Sex Worker	no history of prison	no history of orgy	no history multipartnership	no other risk factors	no unknown risk factors	Missing	18	20.7532			Unknown	A7	treatment given	2012-10-15 21:15:00	22.2532	Patient accepted treatment	Unknown	Missing
86	1	compliant		22	28	1	1	female	Belgium	Heterosexual	yes,loss of blood	man	Sub Saharian Africa	Sub Saharian Africa	no	160000000	342973	Unknown	HCV-	Missing	Missing	VDRL-	3	unknown	unknown	unknown HIV status	no	unknown	unknown	unknown	unknown	unknown	source participate to orgies	source has multiple partners	unknown	Missing	Missing	44	16.4			Unknown	A3	treatment given	2013-08-05 16:30:00	16.9833	Patient accepted treatment	Unknown	Missing
87	1	never received treatment		0	0	1	1	female	Belgium	Heterosexual	no	man	no high prevalence region	Belgium	yes,other	160000000	317207	Unknown	HCV-	AcHbS<10	AcBhC -	no analysis	1	unknown	unknown	unknown HIV status	no	no	source no IDU	source no MSM	source no Commercial Sex Worker	no history of prison	no history of orgy	no history multipartnership	no other risk factors	no unknown risk factors	RDT not done	30	100.75			Unknown	B6	Unknown			Unknown	Delay >72h	AgHbS -
88	1	compliant		30	28	1	1	male	Sub Saharian Africa	Heterosexual	unknown	woman	Missing	Sub Saharian Africa	unknown	150000000	259659	Unknown	HCV-	AcHbS<10	AcBhC -	VDRL-	2	yes, subj adverse event	yes, adverse event	unknown HIV status	unknown	yes	source no IDU	source no MSM	source no Commercial Sex Worker	no history of prison	no history of orgy	source has multiple partners	no other risk factors	no unknown risk factors	Missing	36	58.5			Unknown	C3	treatment given			Patient accepted treatment	Unknown	AgHbS -
89	1	compliant		27	27	1	1	male	Eastern Europe	MSM	yes,loss of blood	man	Missing	Europe	no	150000000	207260	GI side effect	HCV-	AcHbS >10 +	AcBhC -	VDRL-	2	unknown	unknown	HIV+	unknown	unknown	unknown	source MSM	unknown	unknown	unknown	unknown	unknown	Missing	Missing	36	22			Unknown	A1	Unknown			Unknown	Unknown	AgHbS -
90	1	compliant		27	28	1	1	male	Belgium	Bisexual	no	man	Latin America	Latin America	no	150000000	257521	Unknown	Missing	Missing	Missing	Missing	2	unknown	unknown	unknown HIV status	unknown	yes	source no IDU	source MSM	source Commercial Sex Worker	no history of prison	no history of orgy	no history multipartnership	no other risk factors	no unknown risk factors	RDT not done	35	25.5			Unknown	E3	treatment given	2011-12-19 10:30:00	26	Patient accepted treatment	Unknown	Missing
91	1	incompliant		15	15	1	1	male	Europe	Heterosexual	no	woman	Missing	Missing	no	160000000	349637	Unknown	Missing	Missing	Missing	Missing	3	unknown	unknown	unknown HIV status	unknown	unknown	unknown	unknown	source Commercial Sex Worker	unknown	unknown	unknown	unknown	Missing	Missing	25				Unknown	C3	treatment given	2013-09-27 12:55:00		Patient accepted treatment	Unknown	Missing
92	1	compliant		29	28	1	1	male	Belgium	MSM	unknown	man	Missing	Eastern Europe	no	150000000	244770	Unknown	HCV-	AcHbS<10	AcBhC -	VDRL-	2	unknown	unknown	HIV+	unknown	unknown	unknown	source MSM	unknown	unknown	unknown	unknown	unknown	Missing	Missing	53	2.33333			Unknown	A1	treatment given	2011-09-30 19:00:00	2.58333	Patient accepted treatment	Unknown	AgHbS -
93	1	compliant		28	28	1	1	male	Belgium	MSM	no	man	Missing	Latin America	no	160000000	288601	Unknown	HCV-	AcHbS >10 +	AcBhC -	VDRL-	2	no subj adverse event	no adverse event	unknown HIV status	unknown	unknown	unknown	source MSM	unknown	unknown	unknown	source has multiple partners	unknown	source with unknown risk factors	Missing	40	3.16667			Unknown	C3	treatment given	2012-07-25 20:15:00	3.41667	Patient accepted treatment	Unknown	AgHbS -
93	2	compliant		26	26	1	1	male	Belgium	MSM	no	man	Missing	Sub Saharian Africa	no	160000000	321624	Unknown	HCV-	AcHbS >10 +	AcBhC -	VDRL-	3	no subj adverse event	yes, adverse event	HIV+	unknown	unknown	unknown	source MSM	unknown	unknown	unknown	unknown	unknown	Missing	Missing	41	12.5			Unknown	C1	treatment given			Patient accepted treatment	Unknown	AgHbS -
94	1	compliant		28	28	1	1	male		Heterosexual	no	unknown	Missing	Missing	unknown	150000000	237989	Unknown	HCV-	AcHbS<10	AcBhC -	VDRL-	2	unknown	unknown	unknown HIV status	unknown	unknown	unknown	unknown	unknown	unknown	unknown	unknown	unknown	Missing	Missing	41				Unknown	H3	treatment given	2011-08-09 17:45:00		Patient accepted treatment	Unknown	AgHbS -
95	1	compliant		28	28	1	1	male	Belgium	MSM	unknown	man	Missing	Europe	yes,other	160000000	313098	Unknown	HCV-	AcHbS<10	AcBhC -	VDRL-	3	unknown	unknown	unknown HIV status	no	unknown	unknown	source MSM	unknown	unknown	unknown	unknown	unknown	Missing	Missing	48	1.08333			Unknown	C3	treatment given	2012-12-30 03:00:00	1.5	Patient accepted treatment	Unknown	AgHbS -
96	1	never received treatment		0	0	1	1	female	Sub Saharian Africa	Bisexual	no	man	Missing	Missing	unknown	160000000	346861	Unknown	Missing	Missing	Missing	Missing	3	unknown	unknown	unknown HIV status	unknown	unknown	unknown	unknown	unknown	unknown	unknown	unknown	unknown	Missing	Missing	27				Unknown	A7	Unknown			Unknown	other reasons	Missing
97	1	incompliant		5	5	1	1	male	Belgium	MSM	no	man	Missing	Belgium	yes,other	160000000	303936	Unknown	HCV-	AcHbS >10 +	AcBhC -	VDRL+	1	no subj adverse event	no adverse event	HIV+	unknown	unknown	unknown	source MSM	unknown	unknown	unknown	unknown	unknown	Missing	Missing	40	3.88333			Unknown	D1	treatment given	2012-11-16 01:01:00	4.01667	Patient accepted treatment	Unknown	AgHbS -
98	1		Indication revised	5	5	1	1	male	Belgium	Heterosexual	no	woman	Missing	Europe	no	160000000	297843	Unknown	HCV-	AcHbS<10	AcBhC -	VDRL-	2	unknown	unknown	unknown HIV status	no	no	source no IDU	source no MSM	source no Commercial Sex Worker	no history of prison	no history of orgy	no history multipartnership	no other risk factors	no unknown risk factors	RDT not done	32	19.95			Unknown	C6	treatment given	2012-10-07 14:15:00	20.25	Patient accepted treatment	Unknown	AgHbS -
99	1	compliant		28	28	1	1	male	Belgium	MSM	unknown	man	Missing	North Africa	no	150000000	232306	Unknown	HCV-	AcHbS<10	AcBhC -	VDRL-	2	no subj adverse event	no adverse event	unknown HIV status	unknown	unknown	source no IDU	source MSM	source no Commercial Sex Worker	no history of prison	no history of orgy	source has multiple partners	no other risk factors	no unknown risk factors	Missing	33	40.5			Unknown	A3	treatment given	2011-06-25 16:30:00	40.5	Patient accepted treatment	Unknown	AgHbS -
100	1	compliant		24	24	1	1	male	Belgium	Heterosexual	no	woman	Latin America	Latin America	no	150000000	229714	Unknown	HCV-	AcHbS<10	AcBhC -	VDRL-	2	unknown	unknown	unknown HIV status	unknown	yes	source no IDU	source no MSM	source no Commercial Sex Worker	no history of prison	no history of orgy	no history multipartnership	source with other risk factors	no unknown risk factors	Missing	35	69.25			Unknown	C5	treatment given	2011-06-06 09:30:00	70	Patient accepted treatment	Unknown	AgHbS -
101	1	never received treatment		0	0	1	1	male	North Africa	Heterosexual	unknown	woman	Missing	Europe	no	160000000	337574	Unknown	Missing	Missing	Missing	Missing	3	unknown	unknown	HIV-	no	unknown	unknown	unknown	unknown	unknown	unknown	unknown	unknown	Missing	Missing	46	43			Unknown	C6	Unknown			Unknown	No indication for treatment	Missing
102	1	compliant		30	28	1	1	male	Belgium	Heterosexual	no	woman	Missing	Belgium	no	160000000	303997	GI side effect	HCV-	AcHbS<10	AcBhC -	VDRL-	2	no subj adverse event	no adverse event	unknown HIV status	unknown	yes	source no IDU	source no MSM	source no Commercial Sex Worker	no history of prison	no history of orgy	source has multiple partners	no other risk factors	no unknown risk factors	RDT not done	34	15.3333			Unknown	C3	Unknown			Unknown	Unknown	AgHbS -
103	1	never received treatment		0	0	1	1	male	Belgium	Heterosexual	yes,wound	woman	Missing	North Africa	no	160000000	326363	Unknown	Missing	Missing	Missing	Missing	3	unknown	unknown	unknown HIV status	no	yes	source no IDU	source no MSM	source Commercial Sex Worker	no history of prison	no history of orgy	no history multipartnership	no other risk factors	no unknown risk factors	Missing	47	26			Unknown	F3	Unknown			Unknown	Unknown	Missing
104	1		HIV partner test negative	17	17	1	1	female	Belgium	Heterosexual	no	man	Sub Saharian Africa	Sub Saharian Africa	yes,usual partner	160000000	336680	Unknown	HCV-	AcHbS<10	AcBhC -	VDRL-	2	unknown	unknown	unknown HIV status	no	unknown	source no IDU	source no MSM	source no Commercial Sex Worker	no history of prison	no history of orgy	source has multiple partners	no other risk factors	no unknown risk factors	Missing	41	68.3333			Unknown	B4	treatment given	2013-06-17 18:30:00	68.5	Patient accepted treatment	Unknown	AgHbS -
105	1	never received treatment		0	0	1	1	male	Asia	Heterosexual	no	woman	Missing	North Africa	no	160000000	358716	Unknown	Missing	Missing	Missing	Missing	3	unknown	unknown	unknown HIV status	no	unknown	unknown	unknown	unknown	unknown	unknown	unknown	unknown	Missing	Missing	36	44.7167			Unknown	C6	Unknown			Unknown	Unknown	Missing
106	1		HIV partner test negative	5	5	1	1	male	Sub Saharian Africa	Heterosexual	no	woman	Sub Saharian Africa	North Africa	yes,other	160000000	339970	Unknown	Missing	Missing	Missing	Missing	2	unknown	unknown	unknown HIV status	no	unknown	source no IDU	source no MSM	source no Commercial Sex Worker	no history of prison	no history of orgy	no history multipartnership	source with other risk factors	no unknown risk factors	RDT indeterminate	31	2.84633			Unknown	C4	treatment given	2013-07-11 12:47:00	38.6297	Patient accepted treatment	Unknown	Missing
107	1	compliant		28	28	1	1	female	Sub Saharian Africa	Heterosexual	no	man	Missing	Sub Saharian Africa	yes,other	160000000	342639	GI side effect	HCV-	AcHbS<10	AcBhC -	VDRL-	2	yes, subj adverse event	unknown	unknown HIV status	unknown	unknown	unknown	unknown	unknown	unknown	unknown	unknown	unknown	Missing	Missing	43	3			Unknown	B7	treatment given	2013-07-27 23:29:00	3.48333	Patient accepted treatment	Unknown	AgHbS -
108	1	compliant		17	28	0.75	1	male	Belgium	Heterosexual	no	woman	Missing	Sub Saharian Africa	no	150000000	252683	Unknown	no analysis	AcHbS<10	AcBhC -	VDRL-	2	unknown	unknown	unknown HIV status	unknown	unknown	unknown	unknown	source Commercial Sex Worker	unknown	unknown	unknown	unknown	Missing	Missing	17	67.1667			Unknown	C3	treatment given	2011-11-21 16:00:00	67.5	Patient accepted treatment	Unknown	AgHbS -
109	1	never received treatment		0	0	1	1	male	Belgium	Bisexual	no	man	Missing	South East Asia	yes,other	160000000	364238	Unknown	Missing	Missing	Missing	Missing	3	unknown	unknown	HIV-	no	unknown	unknown	source MSM	unknown	unknown	unknown	unknown	unknown	Missing	Missing	54	3.25			Unknown	D4	Unknown			Unknown	Unknown	Missing
110	1	compliant		17	28	0.75	1	female	Belgium	Heterosexual	unknown	man	no high prevalence region	North Africa	unknown	150000000	231408	GI side effect	HCV-	no analysis	no analysis	VDRL-	2	no subj adverse event	no adverse event	unknown HIV status	unknown	unknown	source no IDU	source no MSM	source no Commercial Sex Worker	no history of prison	no history of orgy	no history multipartnership	no other risk factors	no unknown risk factors	RDT not done	22	20.8366			Unknown	B7	treatment given	2011-06-18 15:10:00	35.1699	Patient accepted treatment	Unknown	no analysis
111	1		Other	27	27	1	1	female	North Africa	Heterosexual	yes,loss of blood	man	Missing	North Africa	unknown	150000000	233920	Unknown	HCV-	AcHbS<10	AcHbC +	VDRL-	2	yes, subj adverse event	no adverse event	unknown HIV status	unknown	unknown	source no IDU	source no MSM	source no Commercial Sex Worker	no history of prison	no history of orgy	no history multipartnership	no other risk factors	no unknown risk factors	Missing	15	66.0833			Unknown	B7	Unknown			Unknown	Unknown	AgHbS -
112	1	never received treatment		0	0	1	1	male	Belgium	Heterosexual	no	woman	Missing	Latin America	no	150000000	235779	Unknown	Missing	Missing	Missing	Missing	3	unknown	unknown	unknown HIV status	no	unknown	source no IDU	source no MSM	source no Commercial Sex Worker	no history of prison	no history of orgy	no history multipartnership	no other risk factors	source with unknown risk factors	Missing	17	15			Unknown	C4	Unknown			Unknown	Unknown	Missing
113	1	never received treatment		0	0	1	1	male	Belgium	Heterosexual	no	woman	no high prevalence region	Belgium	yes,usual partner	160000000	292641	Unknown	Missing	Missing	Missing	Missing	3	unknown	unknown	unknown HIV status	no	no	source no IDU	source no MSM	source no Commercial Sex Worker	no history of prison	no history of orgy	no history multipartnership	no other risk factors	no unknown risk factors	RDT not done	39				Unknown	C6	no treatment given			Unknown	Unknown	Missing
114	1	never received treatment		0	0	1	1	female	Sub Saharian Africa	Heterosexual	other	man	Missing	Sub Saharian Africa	yes,other	150000000	229904	Unknown	Missing	Missing	Missing	Missing	3	unknown	unknown	HIV-	no	unknown	unknown	unknown	unknown	unknown	unknown	unknown	unknown	Missing	Missing	37	33			Unknown	B4	Unknown			Unknown	Unknown	Missing
115	1	compliant		25	28	1	1	male	Belgium	MSM	no	man	Missing	Eastern Europe	unknown	160000000	308381	Unknown	Missing	Missing	Missing	Missing	2	unknown	yes, adverse event	unknown HIV status	unknown	unknown	unknown	source MSM	unknown	unknown	unknown	unknown	unknown	Missing	Missing	63	158.95			Unknown	A7	treatment given	2012-12-06 08:38:00	33.0833	Patient accepted treatment	Unknown	Missing
116	1	incompliant		5	5	1	1	male	North Africa	Heterosexual	no	woman	Latin America	Latin America	yes,other	150000000	265034	Unknown	HCV-	AcHbS >10 +	AcBhC -	VDRL-	2	unknown	unknown	unknown HIV status	unknown	unknown	unknown	unknown	source Commercial Sex Worker	unknown	unknown	unknown	unknown	Missing	Missing	25	20			Unknown	C3	treatment given	2012-02-11 11:40:00	20.1667	Patient accepted treatment	Unknown	AgHbS -
117	1	incompliant		20	20	0.5	1	male	Europe	MSM	no	man	Missing	Europe	no	160000000	363059	Unknown	HCV-	AcHbS<10	AcBhC -	VDRL-	2	no subj adverse event	no adverse event	unknown HIV status	unknown	unknown	source no IDU	source MSM	source no Commercial Sex Worker	no history of prison	source participate to orgies	source has multiple partners	no other risk factors	no unknown risk factors	Missing	24	23.6667			Unknown	C3	treatment given	2013-12-16 00:30:00	24.5	Patient accepted treatment	Unknown	AgHbS -
118	1	incompliant		21	21	1	1	male	Belgium	MSM	no	man	Missing	Missing	unknown	160000000	332181	GI side effect	HCV-	AcHbS >10 +	AcBhC -	VDRL-	1	yes, subj adverse event	yes, adverse event	HIV+	unknown	unknown	unknown	source MSM	unknown	unknown	unknown	unknown	unknown	Missing	Missing	43	13.6833			no treatment	C1	treatment given	2013-05-17 11:30:00	14.1833	Patient accepted treatment	Unknown	AgHbS -
119	1	never received treatment		0	0	1	1	female	Belgium	Heterosexual	no	man	no high prevalence region	Missing	yes,usual partner	160000000	357362	Unknown	Missing	Missing	Missing	Missing	3	unknown	unknown	unknown HIV status	unknown	no	source no IDU	source no MSM	source no Commercial Sex Worker	no history of prison	no history of orgy	no history multipartnership	no other risk factors	no unknown risk factors	Missing	45	19.65			Unknown	B5	Unknown			Unknown	No indication for treatment	Missing
120	1	never received treatment		0	0	1	1	female	Belgium	Heterosexual	no	man	Missing	Unknown	no	160000000	289617	Unknown	Missing	Missing	Missing	Missing	3	unknown	unknown	HIV-	no	no	source no IDU	source no MSM	source no Commercial Sex Worker	no history of prison	no history of orgy	no history multipartnership	no other risk factors	no unknown risk factors	Missing	46	25.6833			Unknown	B7	no treatment given			Patient refused indicated treatment	Unknown	Missing
121	1	incompliant		21	21	0.5	1	male	Belgium	Heterosexual	no	woman	Sub Saharian Africa	Sub Saharian Africa	unknown	160000000	343853	Unknown	HCV-	AcHbS<10	AcBhC -	VDRL-	2	unknown	unknown	unknown HIV status	unknown	unknown	source no IDU	source no MSM	source Commercial Sex Worker	no history of prison	no history of orgy	no history multipartnership	no other risk factors	no unknown risk factors	Missing	28	39.5833			Unknown	C3	treatment given	2013-08-12 22:00:00	40	Patient accepted treatment	Unknown	AgHbS -
122	1	incompliant		20	20	0.5	1	female	Belgium	Heterosexual	unknown	man	Missing	Belgium	no	160000000	342007	Unknown	HCV-	no analysis	no analysis	VDRL-	2	yes, subj adverse event	no adverse event	unknown HIV status	unknown	no	source no IDU	source no MSM	source no Commercial Sex Worker	no history of prison	no history of orgy	no history multipartnership	no other risk factors	no unknown risk factors	Missing	30	19.4167			Unknown	B7	treatment given	2013-07-28 02:45:00	20.25	Patient accepted treatment	Unknown	AgHbS -
123	1	never received treatment		0	0	0.5	1	male	Sub Saharian Africa	Heterosexual	no	woman	Missing	Sub Saharian Africa	yes,usual partner	150000000	265643	Unknown	Missing	AcHbS >10 +	AcHbC +	VDRL-	3	unknown	unknown	HIV+	no	unknown	unknown	unknown	unknown	unknown	unknown	unknown	unknown	Missing	Missing	50	6.16667	2012-01-09	1071	yes, treated	C2	no treatment given			Unknown	Unknown	AgHbS -
124	1	incompliant		13	13	1	1	male	Latin America	Heterosexual	no	woman	Missing	Latin America	yes,other	150000000	218898	Unknown	HCV-	AcHbS<10	AcBhC -	VDRL-	2	unknown	unknown	HIV-	unknown	unknown	unknown	unknown	unknown	unknown	unknown	source has multiple partners	unknown	Missing	Missing	25	4.4			Unknown	C4	treatment given	2011-03-19 22:30:00	5	Patient accepted treatment	Unknown	AgHbS -
125	1	incompliant	Patient own decision	5	5	1	1	male	North Africa	Heterosexual	unknown	woman	Missing	North Africa	no	160000000	346321	Unknown	HCV-	AcHbS<10	AcBhC -	VDRL-	2	unknown	unknown	unknown HIV status	yes,loss of blood	unknown	source no IDU	source no MSM	source no Commercial Sex Worker	no history of prison	no history of orgy	source has multiple partners	no other risk factors	no unknown risk factors	Missing	43	21.8833			Unknown	C3	treatment given			Patient accepted treatment	Unknown	AgHbS -
126	1	never received treatment		0	0	1	1	male	Belgium	MSM	no	man	Missing	Belgium	unknown	160000000	301261	Unknown	Missing	Missing	Missing	Missing	3	unknown	unknown	unknown HIV status	unknown	yes	source no IDU	source MSM	source no Commercial Sex Worker	no history of prison	no history of orgy	no history multipartnership	source with other risk factors	no unknown risk factors	Missing	39	1.5			Unknown	C3	Unknown			Unknown	other reasons	Missing
127	1	never received treatment		0	0	1	1	female	Sub Saharian Africa	Heterosexual	no	man	Missing	Sub Saharian Africa	yes,usual partner	150000000	251263	Unknown	Missing	Missing	Missing	Missing	3	unknown	unknown	HIV-	no	unknown	unknown	unknown	unknown	unknown	unknown	unknown	unknown	Missing	Missing	41	9.33333			Unknown	B6	Unknown			Unknown	Unknown	Missing
128	1	never received treatment		0	0	1	1	male	Europe	MSM	no	man	Missing	Sub Saharian Africa	no	150000000	248337	Unknown	Missing	Missing	Missing	Missing	3	unknown	unknown	HIV-	no	unknown	unknown	source MSM	unknown	unknown	unknown	unknown	unknown	Missing	RDT HIV-	42	4.46667			Unknown	A4	Unknown			Unknown	Unknown	Missing
129	1	never received treatment		0	0	1	1	female	Belgium	Heterosexual	no	man	no high prevalence region	Belgium	yes,other	160000000	319556	Unknown	Missing	Missing	Missing	Missing	3	unknown	unknown	unknown HIV status	no	unknown	source no IDU	source no MSM	source no Commercial Sex Worker	no history of prison	no history of orgy	source has multiple partners	no other risk factors	no unknown risk factors	RDT not done	30	54			Unknown	B4	Unknown			Unknown	No indication for treatment	Missing
130	1	never received treatment		0	0	1	1	male	Sub Saharian Africa	Heterosexual	unknown	woman	Sub Saharian Africa	Sub Saharian Africa	yes,other	150000000	223487	Unknown	Missing	Missing	Missing	Missing	3	unknown	unknown	unknown HIV status	unknown	yes	source no IDU	source no MSM	source no Commercial Sex Worker	no history of prison	no history of orgy	source has multiple partners	no other risk factors	no unknown risk factors	RDT not done	32	25.75			Unknown	C3	Unknown			Patient refused indicated treatment	Unknown	Missing
131	1	incompliant		19	19	1	1	male	North Africa	Heterosexual	unknown	woman	no high prevalence region	Europe	no	160000000	336239	hepato-pancreatic toxicity	HCV-	AcHbS<10	AcBhC -	VDRL-	2	unknown	unknown	unknown HIV status	unknown	yes	source no IDU	source no MSM	source Commercial Sex Worker	no history of prison	no history of orgy	source has multiple partners	no other risk factors	no unknown risk factors	RDT not done	18	20.6333			Unknown	C3	treatment given	2013-06-14 13:07:00	20.75	Patient accepted treatment	Unknown	AgHbS -
132	1	incompliant		19	19	0	0	male	Belgium	Bisexual	no	man	Sub Saharian Africa	Sub Saharian Africa	no	150000000	243903	Unknown	HCV-	AcHbS >10 +	AcBhC -	VDRL-	2	unknown	unknown	unknown HIV status	no	unknown	source no IDU	source MSM	source no Commercial Sex Worker	no history of prison	no history of orgy	no history multipartnership	no other risk factors	no unknown risk factors	RDT not done	39	45.05			Unknown	C4	treatment given	2011-09-26 14:25:00	46.8	Patient accepted treatment	Unknown	AgHbS -
133	1	incompliant		17	17	0.5	1	female	Belgium	Heterosexual	no	man	Missing	Missing	unknown	160000000	347417	Other reason	HCV-	Missing	no analysis	VDRL-	1	unknown	unknown	unknown HIV status	unknown	unknown	unknown	unknown	unknown	unknown	unknown	unknown	unknown	Missing	Missing	63	15.7167			Unknown	B7	treatment given	2013-09-11 23:30:00	15.9333	Patient accepted treatment	Unknown	AgHbS -
134	1	compliant		29	28	0.5	1	male	Europe	MSM	yes,STI	man	Missing	Europe	unknown	150000000	262245	Unknown	HCV-	AcHbS >10 +	AcHbC +	VDRL-	2	unknown	unknown	HIV+	yes,STI	unknown	unknown	source MSM	unknown	unknown	unknown	unknown	unknown	Missing	Missing	41	39.2833			Unknown	C1	treatment given	2012-01-23 18:30:00	39.5333	Patient accepted treatment	Unknown	AgHbS -
135	1	compliant		28	28	1	1	male	Belgium	MSM	yes,loss of blood	man	Sub Saharian Africa	Missing	unknown	160000000	291549	Unknown	HCV-	AcHbS<10	AcBhC -	VDRL-	2	unknown	yes, adverse event	unknown HIV status	unknown	yes	unknown	source MSM	unknown	unknown	unknown	source has multiple partners	unknown	Missing	Missing	28	8.6			Unknown	A3	treatment given	2012-08-21 17:01:00	9.11667	Patient accepted treatment	Unknown	AgHbS -
135	2	incompliant		5	5	1	1	male	Belgium	MSM	no	man	Missing	Belgium	yes,other	160000000	307002	GI side effect	Missing	Missing	Missing	Missing	2	yes, subj adverse event	no adverse event	unknown HIV status	unknown	unknown	source no IDU	source MSM	source no Commercial Sex Worker	no history of prison	no history of orgy	no history multipartnership	no other risk factors	no unknown risk factors	Missing	29	23.7167			Unknown	E3	treatment given	2012-12-03 19:30:00	24.5	Patient accepted treatment	Unknown	Missing
135	3	compliant		28	28	1	1	male	Belgium	MSM	no	man	Missing	Europe	yes,usual partner	160000000	313132	Unknown	Missing	Missing	Missing	Missing	2	unknown	unknown	HIV+	unknown	unknown	unknown	source MSM	unknown	unknown	unknown	unknown	unknown	Missing	Missing	29	5.5			no treatment	A1	treatment given			Patient accepted treatment	Unknown	Missing
135	4	compliant		47	28	0.5	1	male	Belgium	MSM	no	man	Missing	Europe	yes,usual partner	160000000	337218	GI side effect	HCV-	AcHbS<10	AcBhC -	VDRL-	2	yes, subj adverse event	yes, adverse event	HIV+	unknown	unknown	unknown	source MSM	unknown	unknown	unknown	unknown	unknown	Missing	Missing	29	15	2013-04-04		yes, treated	C1	Unknown	2013-06-21 00:30:00	15.4667	Unknown	Unknown	AgHbS -
136	1	never received treatment		0	0	1	1	female	North Africa	Heterosexual	no	man	Missing	Missing	yes,other	150000000	244420	Unknown	Missing	Missing	Missing	Missing	3	unknown	unknown	HIV-	no	no	source no IDU	source no MSM	source no Commercial Sex Worker	no history of prison	no history of orgy	no history multipartnership	no other risk factors	no unknown risk factors	Missing	23				Unknown	B6	no treatment given			Patient accepted treatment	Unknown	Missing
137	1	never received treatment		0	0	0	0	female	Belgium	Heterosexual	unknown	man	Missing	Belgium	no	150000000	251401	Unknown	Missing	Missing	Missing	Missing	3	unknown	unknown	unknown HIV status	unknown	unknown	source no IDU	source MSM	source no Commercial Sex Worker	no history of prison	no history of orgy	source has multiple partners	no other risk factors	no unknown risk factors	Missing	19	9.38333			Unknown	B3	Unknown			Unknown	other reasons	Missing
138	1	never received treatment		0	0	1	1	female	Belgium	Heterosexual	unknown	man	no high prevalence region	Belgium	yes,usual partner	150000000	232001	Unknown	Missing	Missing	Missing	Missing	3	unknown	unknown	unknown HIV status	unknown	unknown	source no IDU	source no MSM	source no Commercial Sex Worker	no history of prison	no history of orgy	no history multipartnership	no other risk factors	source with unknown risk factors	Missing	20	17.95			Unknown	B7	no treatment given			Unknown	Unknown	Missing
139	1	never received treatment		0	0	1	1	female	Sub Saharian Africa	Heterosexual	no	man	Sub Saharian Africa	Sub Saharian Africa	yes,other	160000000	339969	Unknown	Missing	Missing	Missing	Missing	3	unknown	unknown	unknown HIV status	no	unknown	source no IDU	source no MSM	source no Commercial Sex Worker	source former prisonner	no history of orgy	source has multiple partners	no other risk factors	no unknown risk factors	RDT indeterminate	28	2.19097			Unknown	B4	Unknown			Unknown	No indication for treatment	Missing
140	1	compliant		24	28	0.75	1	male	Belgium	MSM	unknown	man	Former Sovietic Union	Eastern Europe	no	150000000	213965	Unknown	HCV-	AcHbS >10 +	AcBhC -	VDRL-	2	yes, subj adverse event	yes, adverse event	unknown HIV status	unknown	yes	source no IDU	source MSM	source no Commercial Sex Worker	no history of prison	no history of orgy	source has multiple partners	no other risk factors	no unknown risk factors	Missing	46	18.4			Unknown	A3	Unknown			Unknown	Unknown	AgHbS -
141	1	never received treatment		0	0	0	0	male	Sub Saharian Africa	Heterosexual	other	woman	Missing	Belgium	yes,usual partner	150000000	207826	Unknown	Missing	Missing	Missing	Missing	3	unknown	unknown	HIV+	unknown	unknown	unknown	unknown	unknown	unknown	unknown	unknown	unknown	Missing	Missing	19	59.9333			Unknown	C1	Unknown			Unknown	Unknown	Missing
142	1	never received treatment		0	0	1	1	male	Belgium	Bisexual	no	man	Former Sovietic Union	Eastern Europe	no	150000000	267562	Unknown	Missing	Missing	Missing	Missing	3	unknown	unknown	unknown HIV status	unknown	unknown	unknown	source MSM	unknown	unknown	unknown	unknown	unknown	source with unknown risk factors	Missing	47	46.1667			Unknown	E3	no treatment given			Patient refused indicated treatment	Unknown	Missing
143	1	compliant		28	28	1	1	male	Belgium	Heterosexual	no	woman	Missing	Europe	no	160000000	298647	Unknown	Missing	Missing	Missing	Missing	2	no subj adverse event	no adverse event	HIV-	no	no	source no IDU	source no MSM	source no Commercial Sex Worker	no history of prison	no history of orgy	no history multipartnership	no other risk factors	no unknown risk factors	Missing	32	128			Unknown	B5	treatment given	2012-10-07 04:30:00	2.5	Patient accepted treatment	Unknown	Missing
144	1	never received treatment		0	0	0	0	male	Sub Saharian Africa	Heterosexual	no	woman	Missing	Sub Saharian Africa	yes,other	150000000	229905	Unknown	Missing	Missing	Missing	Missing	3	unknown	unknown	HIV-	yes,loss of blood	unknown	unknown	unknown	unknown	unknown	unknown	unknown	unknown	Missing	Missing	37	33			Unknown	C3	Unknown			Unknown	Unknown	Missing
145	1	compliant		23	28	1	1	male	Belgium	MSM	no	man	Missing	Missing	yes,usual partner	150000000	233780	Unknown	HCV-	AcHbS<10	AcBhC -	VDRL-	2	unknown	yes, adverse event	HIV+	unknown	unknown	unknown	source MSM	unknown	unknown	unknown	unknown	unknown	Missing	Missing	31	38.6667	2011-03-11	593	yes, treated	A1	treatment given	2011-07-05 16:50:00	39.8333	Patient accepted treatment	Unknown	AgHbS -
146	1	never received treatment		0	0	1	1	male	Belgium	Heterosexual	no	woman	Missing	Europe	no	150000000	227262	Unknown	Missing	Missing	Missing	Missing	3	unknown	unknown	unknown HIV status	unknown	unknown	unknown	unknown	source Commercial Sex Worker	unknown	unknown	unknown	unknown	Missing	Missing	21	0			Unknown	C4	Unknown			Unknown	Unknown	Missing
147	1	compliant		29	28	0.666667	1	male	Belgium	MSM	no	man	Missing	Europe	no	160000000	298033	Unknown	HCV-	AcHbS<10	AcBhC -	VDRL-	2	no subj adverse event	no adverse event	unknown HIV status	no	unknown	source no IDU	source MSM	source no Commercial Sex Worker	no history of prison	no history of orgy	no history multipartnership	no other risk factors	no unknown risk factors	Missing	24				Unknown	D4	treatment given			Patient accepted treatment	Unknown	AgHbS -
147	2		HIV partner test negative	5	5	0.5	1	male	Belgium	MSM	unknown	man	Missing	Belgium	no	160000000	347002	Unknown	HCV-	AcHbS >10 +	AcBhC -	VDRL-	2	unknown	unknown	unknown HIV status	yes,STI	unknown	source no IDU	source MSM	source no Commercial Sex Worker	no history of prison	source participate to orgies	source has multiple partners	no other risk factors	no unknown risk factors	Missing	25	6			Unknown	C3	treatment given			Patient accepted treatment	Unknown	AgHbS -
148	1	compliant		43	28	0	0	male	Europe	MSM	no	man	Missing	Unknown	no	160000000	333394	Unknown	HCV-	AcHbS >10 +	AcBhC -	VDRL-	2	unknown	yes, adverse event	unknown HIV status	unknown	yes	source no IDU	source MSM	source no Commercial Sex Worker	no history of prison	no history of orgy	source has multiple partners	no other risk factors	no unknown risk factors	Missing	40	1.5			Unknown	C3	treatment given	2013-05-26 04:00:00	2	Patient accepted treatment	Unknown	AgHbS -
149	1	incompliant		12	12	1	1	female	North Africa	Heterosexual	yes,loss of blood	man	Missing	North Africa	yes,other	160000000	348854	Unknown	HCV-	AcHbS >10 +	AcBhC -	VDRL-	2	yes, subj adverse event	no adverse event	unknown HIV status	no	yes	source no IDU	source no MSM	source no Commercial Sex Worker	no history of prison	no history of orgy	source has multiple partners	no other risk factors	no unknown risk factors	Missing	30	62.5			Unknown	B3	treatment given	2013-09-22 16:00:00	63	Patient accepted treatment	Unknown	AgHbS -
150	1	compliant		25	28	0	0	male	Europe	MSM	no	man	no high prevalence region	Europe	no	150000000	258776	Unknown	HCV-	AcHbS >10 +	AcBhC -	VDRL-	2	unknown	unknown	HIV-	unknown	no	source no IDU	source MSM	source no Commercial Sex Worker	no history of prison	no history of orgy	no history multipartnership	no other risk factors	no unknown risk factors	Missing	47	18.1333			Unknown	E1	treatment given	2011-12-28 05:31:00	18.3333	Patient accepted treatment	Unknown	AgHbS -
151	1	compliant		29	28	1	1	male	Belgium	MSM	no	man	Missing	Unknown	unknown	160000000	303707	Unknown	HCV-	AcHbS<10	AcBhC -	VDRL-	2	no subj adverse event	no adverse event	unknown HIV status	unknown	unknown	unknown	source MSM	unknown	unknown	unknown	unknown	unknown	Missing	Missing	34	3.16667			Unknown	A3	treatment given			Patient accepted treatment	Unknown	AgHbS -
151	2	compliant		24	28	1	1	male	Belgium	MSM	no	man	Former Sovietic Union	Former Sovietic Union	no	160000000	343097	Unknown	HCV-	AcHbS<10	AcBhC -	VDRL-	2	yes, subj adverse event	yes, adverse event	unknown HIV status	unknown	unknown	source no IDU	source MSM	source no Commercial Sex Worker	no history of prison	no history of orgy	no history multipartnership	no other risk factors	no unknown risk factors	Missing	35	0.966667			Unknown	A3	treatment given	2013-08-04 05:00:00	4.5	Patient accepted treatment	Unknown	AgHbS -
152	1	incompliant		5	5	1	1	female	Caribbean	Heterosexual	unknown	man	Sub Saharian Africa	Sub Saharian Africa	yes,other	150000000	229230	Unknown	Missing	Missing	Missing	Missing	3	unknown	unknown	unknown HIV status	unknown	no	source IDU	source no MSM	source no Commercial Sex Worker	no history of prison	no history of orgy	no history multipartnership	source with other risk factors	no unknown risk factors	Missing	51	13.75			Unknown	B3	treatment given	2011-06-02 19:14:00	14.9833	Patient accepted treatment	Unknown	Missing
153	1	never received treatment		0	0	0	0	male		Heterosexual	no	woman	Missing	Sub Saharian Africa	unknown	160000000	286234	Unknown	Missing	Missing	Missing	Missing	3	unknown	unknown	unknown HIV status	unknown	unknown	unknown	unknown	unknown	unknown	unknown	unknown	unknown	Missing	RDT HIV-	35	16.35			Unknown	C5	Unknown			Unknown	Unknown	Missing
154	1	incompliant		16	16	1	1	female	North Africa	Heterosexual	no	man	Missing	North Africa	no	160000000	345126	Unknown	HCV-	AcHbS<10	AcBhC -	VDRL-	2	unknown	unknown	unknown HIV status	unknown	yes	source no IDU	source no MSM	source no Commercial Sex Worker	no history of prison	no history of orgy	no history multipartnership	no other risk factors	no unknown risk factors	RDT not done	32	20.4333			Unknown	A5	treatment given	2013-08-25 11:00:00	21	Patient accepted treatment	Unknown	AgHbS -
155	1	compliant		5	28	0	0	male	Europe	MSM	unknown	man	Sub Saharian Africa	Sub Saharian Africa	no	150000000	272593	Unknown	Missing	Missing	Missing	Missing	2	unknown	unknown	unknown HIV status	unknown	unknown	source no IDU	source MSM	source no Commercial Sex Worker	no history of prison	no history of orgy	no history multipartnership	no other risk factors	no unknown risk factors	RDT not done	33	2			Unknown	A3	Unknown			Unknown	Unknown	Missing
156	1	never received treatment		0	0	1	1	male	Belgium	MSM	yes,STI	man	Missing	Belgium	no	160000000	312400	Unknown	Missing	Missing	Missing	Missing	3	unknown	unknown	HIV-	yes,STI	yes	source no IDU	source MSM	source no Commercial Sex Worker	no history of prison	no history of orgy	source has multiple partners	no other risk factors	no unknown risk factors	Missing	39	2.75			Unknown	C3	Unknown			Unknown	Unknown	Missing
157	1	incompliant		5	5	1	1	female	Belgium	Heterosexual	unknown	man	no high prevalence region	North Africa	no	150000000	236888	Unknown	Missing	Missing	Missing	Missing	3	unknown	unknown	unknown HIV status	no	yes	source IDU	source no MSM	source no Commercial Sex Worker	no history of prison	no history of orgy	no history multipartnership	no other risk factors	no unknown risk factors	Missing	34	39.3333			Unknown	A7	treatment given	2011-07-31 21:30:00	45	Patient accepted treatment	Unknown	Missing
158	1	never received treatment		0	0	1	1	female	North Africa	Heterosexual	no	man	Missing	North Africa	yes,usual partner	160000000	326717	Unknown	Missing	Missing	Missing	Missing	3	unknown	unknown	HIV-	no	unknown	unknown	unknown	unknown	unknown	unknown	unknown	unknown	Missing	Missing	23	30.25			Unknown	B7	Unknown			Unknown	aggressor is the partner	Missing
159	1	compliant		26	28	1	1	male	Sub Saharian Africa	MSM	other	man		Unknown	unknown	150000000	247790	Unknown	HCV-	AcHbS >10 +	AcBhC -	VDRL-	2	yes, subj adverse event	yes, adverse event	unknown HIV status	unknown	unknown	source IDU	source MSM	source no Commercial Sex Worker	no history of prison	source participate to orgies	no history multipartnership	no other risk factors	no unknown risk factors	Missing	21	40.3			Unknown	A3	treatment given	2011-10-18 00:30:00	40.7667	Patient accepted treatment	Unknown	AgHbS -
159	2	compliant		37	28	1	1	male	Sub Saharian Africa	MSM	no	man	Missing	Missing	unknown	150000000	260527	Unknown	HCV-	Missing	Missing	VDRL-	2	unknown	unknown	unknown HIV status	unknown	unknown	unknown	source MSM	unknown	unknown	unknown	unknown	unknown	Missing	Missing	22	239.933			Unknown	A3	treatment given	2012-01-01 06:55:00	13.85	Patient accepted treatment	Unknown	Missing
159	3	compliant		25	28	1	1	male	Sub Saharian Africa	MSM	no	man	Missing	Missing	unknown	160000000	284834	Unknown	Missing	Missing	Missing	Missing	2	unknown	unknown	unknown HIV status	unknown	unknown	unknown	source MSM	unknown	unknown	unknown	unknown	unknown	Missing	Missing	22	18			Unknown	A3	treatment given	2012-06-17 20:29:00	18.4833	Patient accepted treatment	Unknown	Missing
160	1	compliant		30	28	0.8	1	male	Belgium	Bisexual	yes,loss of blood	man	Latin America	Latin America	no	160000000	290521	Unknown	HCV-	AcHbS >10 +	AcBhC -	VDRL-	2	no subj adverse event	yes, adverse event	unknown HIV status	no	yes	source no IDU	source MSM	source Commercial Sex Worker	no history of prison	source participate to orgies	source has multiple partners	no other risk factors	no unknown risk factors	Missing	29	15.4167			Unknown	A3	treatment given	2012-08-12 23:45:00	15.75	Patient accepted treatment	Unknown	AgHbS -
161	1	never received treatment		0	0	1	1	male	Belgium	MSM	no	man	no high prevalence region	Belgium	yes,other	160000000	331964	Unknown	Missing	Missing	Missing	Missing	3	unknown	unknown	unknown HIV status	no	unknown	source no IDU	source MSM	source no Commercial Sex Worker	no history of prison	no history of orgy	source has multiple partners	no other risk factors	no unknown risk factors	Missing	39	29.3333			Unknown	C4	Unknown			Unknown	other reasons	Missing
162	1	compliant		26	28	1	1	male	Sub Saharian Africa	MSM	no	man	Missing	Europe	no	150000000	248336	Unknown	HCV-	AcHbS<10	AcHbC +	VDRL-	1	no subj adverse event	no adverse event	unknown HIV status	no	unknown	unknown	source MSM	unknown	unknown	unknown	unknown	unknown	Missing	RDT HIV+	37	3.6			Unknown	C1	treatment given	2011-10-23 11:00:00	4	Patient accepted treatment	Unknown	AgHbS -
163	1		Indication revised	14	14	1	1	male	Sub Saharian Africa	Heterosexual	unknown	woman	Sub Saharian Africa	Sub Saharian Africa	no	160000000	339474	Unknown	HCV-	AcHbS >10 +	AcHbC +	VDRL-	3	unknown	unknown	unknown HIV status	unknown	yes	source no IDU	source no MSM	source Commercial Sex Worker	no history of prison	no history of orgy	source has multiple partners	no other risk factors	no unknown risk factors	Missing	41	22.55			Unknown	C3	treatment given	2013-07-07 11:30:00	23.05	Patient accepted treatment	Unknown	AgHbS -
164	1	compliant		5	28	1	1	male	Belgium	Heterosexual	no	unknown	Missing	Missing	unknown	150000000	259516	Unknown	HCV-	AcHbS<10	AcBhC -	VDRL-	2	no subj adverse event	no adverse event	unknown HIV status	unknown	unknown	unknown	unknown	unknown	unknown	unknown	unknown	unknown	Missing	Missing	37	73.95			Unknown	C3	treatment given	2012-01-02 15:05:00	74.0333	Patient accepted treatment	Unknown	AgHbS -
164	2	compliant		27	27	1	1	male	Belgium	Heterosexual	no	tansgender	South East Asia	Asia	no	160000000	308939	Unknown	HCV-	AcHbS >10 +	AcBhC -	VDRL-	1	no subj adverse event	no adverse event	unknown HIV status	unknown	unknown	source no IDU	source no MSM	source Commercial Sex Worker	no history of prison	no history of orgy	no history multipartnership	no other risk factors	no unknown risk factors	Missing	38	23.6333			Unknown	E3	treatment given	2012-12-14 18:30:00	23.8	Patient accepted treatment	Unknown	AgHbS -
165	1	incompliant		5	5	1	1	male	Belgium	MSM	no	man	Missing	Belgium	yes,other	160000000	351491	Unknown	Missing	Missing	Missing	VDRL-	3	no subj adverse event	no adverse event	HIV+	unknown	unknown	unknown	source MSM	unknown	unknown	unknown	unknown	unknown	Missing	Missing	35				yes, treated	C1	treatment given			Patient accepted treatment	Unknown	Missing
166	1	never received treatment		0	0	1	1	male	Sub Saharian Africa	Heterosexual	unknown	woman	Missing	Sub Saharian Africa	yes,usual partner	150000000	215746	Unknown	Missing	Missing	Missing	Missing	3	unknown	unknown	HIV-	unknown	unknown	unknown	unknown	unknown	unknown	unknown	unknown	unknown	Missing	Missing	24	57.8333			Unknown	C4	Unknown			Unknown	Unknown	Missing
167	1	compliant		34	28	1	1	female	Belgium	Heterosexual	no	man	Missing	Eastern Europe	no	150000000	217503	Unknown	Missing	Missing	Missing	Missing	3	unknown	unknown	unknown HIV status	unknown	unknown	unknown	unknown	unknown	unknown	unknown	unknown	unknown	Missing	Missing	47	7.16667			Unknown	A7	treatment given	2011-03-12 10:52:00	9.86667	Patient accepted treatment	Unknown	Missing
168	1	compliant		43	28	0.75	1	male	Belgium	MSM	other	man	Caribbean	Caribbean	no	150000000	246468	Unknown	Missing	Missing	Missing	Missing	2	yes, subj adverse event	unknown	unknown HIV status	unknown	yes	source no IDU	source MSM	source no Commercial Sex Worker	no history of prison	no history of orgy	no history multipartnership	no other risk factors	source with unknown risk factors	Missing	38	31			Unknown	A3	treatment given	2011-10-10 20:29:00	32.4833	Patient accepted treatment	Unknown	Missing
169	1		HIV partner test negative	15	15	1	1	female	Belgium	Heterosexual	no	man	Caribbean	Caribbean	no	150000000	275830	Unknown	HCV-	AcHbS >10 +	AcBhC -	VDRL-	2	unknown	unknown	HIV-	no	unknown	source no IDU	source no MSM	source no Commercial Sex Worker	no history of prison	no history of orgy	source has multiple partners	no other risk factors	no unknown risk factors	Missing	27	49.95			Unknown	B4	treatment given	2012-04-24 16:04:00	50.1833	Patient accepted treatment	Unknown	AgHbS -
170	1	incompliant		19	19	0	0	male	Europe	MSM	no	man	Missing	Europe	unknown	160000000	333475	Unknown	HCV-	AcHbS<10	AcBhC -	VDRL-	2	yes, subj adverse event	yes, adverse event	unknown HIV status	unknown	unknown	source no IDU	source MSM	source no Commercial Sex Worker	no history of prison	no history of orgy	source has multiple partners	no other risk factors	no unknown risk factors	Missing	39	3.66667			Unknown	D3	Unknown			Unknown	Unknown	AgHbS -
171	1	compliant		23	28	1	1	male	Belgium	MSM	no	man	Missing	Missing	unknown	160000000	323733	Unknown	HCV-	AcHbS >10 +	AcHbC +	VDRL-	2	no subj adverse event	yes, adverse event	unknown HIV status	unknown	unknown	unknown	source MSM	unknown	unknown	unknown	unknown	unknown	Missing	Missing	44	18			Unknown	D3	treatment given			Patient accepted treatment	Unknown	AgHbS +
172	1	compliant		30	28	1	1	male	Belgium	Heterosexual	unknown	woman	Latin America	Latin America	no	150000000	281851	Unknown	HCV-	AcHbS<10	AcBhC -	VDRL-	2	unknown	unknown	unknown HIV status	unknown	unknown	source no IDU	source no MSM	source no Commercial Sex Worker	no history of prison	no history of orgy	no history multipartnership	no other risk factors	source with unknown risk factors	RDT not done	20	4.6			Unknown	C5	treatment given			Patient accepted treatment	Unknown	AgHbS -
173	1	compliant		35	28	1	1	male	Sub Saharian Africa	Heterosexual	unknown	woman	Missing	Sub Saharian Africa	yes,other	160000000	295621	Unknown	HCV-	AcHbS<10	AcBhC -	VDRL-	2	unknown	unknown	HIV+	unknown	unknown	unknown	unknown	unknown	unknown	unknown	unknown	unknown	Missing	Missing	41	3.28333			Unknown	C1	treatment given	2012-09-23 12:00:00	3.5	Patient accepted treatment	Unknown	AgHbS -
173	2	compliant		22	28	1	1	male	Sub Saharian Africa	Heterosexual	no	woman	Missing	Sub Saharian Africa	yes,usual partner	160000000	302828	Unknown	HCV-	Missing	Missing	Missing	2	unknown	unknown	HIV+	unknown	unknown	unknown	unknown	unknown	unknown	unknown	unknown	unknown	Missing	Missing	41	140.5			yes, treated	I1	treatment given	2012-11-05 20:35:00	47.0833	Patient accepted treatment	Unknown	AgHbS -
173	3	compliant		24	24	1	1	male	Sub Saharian Africa	Heterosexual	no	woman	Sub Saharian Africa	Sub Saharian Africa	no	160000000	330601	Unknown	HCV-	AcHbS<10	AcBhC -	VDRL-	2	unknown	unknown	unknown HIV status	unknown	yes	source no IDU	source no MSM	source Commercial Sex Worker	no history of prison	no history of orgy	source has multiple partners	no other risk factors	no unknown risk factors	RDT not done	41	19.4			Unknown	C3	Unknown			Unknown	Unknown	AgHbS -
173	4	compliant		30	28	1	1	male	Sub Saharian Africa	Heterosexual	unknown	woman	Missing	Sub Saharian Africa	yes,other	160000000	362935	Unknown	HCV-	AcHbS >10 +	AcBhC -	VDRL-	2	no subj adverse event	no adverse event	unknown HIV status	unknown	unknown	unknown	unknown	unknown	unknown	unknown	unknown	unknown	Missing	RDT not done	42	9.73333			Unknown	C5	treatment given	2013-12-15 09:51:00	11.0833	Patient accepted treatment	Unknown	AgHbS -
174	1	compliant		23	23	1	1	male	Belgium	MSM	unknown	man	Missing	Missing	unknown	150000000	243996	Unknown	HCV-	AcHbS >10 +	AcBhC -	VDRL-	2	unknown	unknown	unknown HIV status	unknown	unknown	unknown	source MSM	unknown	unknown	unknown	unknown	unknown	Missing	Missing	34	38.3			Unknown	A3	Unknown			Unknown	Unknown	AgHbS -
175	1	incompliant		5	5	1	1	female	Belgium	Heterosexual	unknown	man	no high prevalence region	North Africa	no	150000000	273647	Unknown	Missing	Missing	Missing	Missing	3	unknown	unknown	unknown HIV status	unknown	unknown	source no IDU	source no MSM	source no Commercial Sex Worker	no history of prison	no history of orgy	no history multipartnership	no other risk factors	no unknown risk factors	Missing	43	7.96667			Unknown	B7	treatment given	2012-04-07 17:46:00	12.7667	Patient accepted treatment	Unknown	Missing
176	1	compliant		29	28	1	1	female	Europe	Heterosexual	no	man	Missing	Belgium	yes,other	150000000	218626	Unknown	HCV-	no analysis	no analysis	VDRL-	2	unknown	unknown	unknown HIV status	unknown	unknown	source no IDU	source no MSM	source no Commercial Sex Worker	no history of prison	no history of orgy	no history multipartnership	no other risk factors	no unknown risk factors	Missing	38	19.9833			Unknown	B7	treatment given	2011-03-20 20:06:00	21.5833	Patient accepted treatment	Unknown	AgHbS -
177	1	never received treatment		0	0	1	1	male	Belgium	Heterosexual	no	woman	no high prevalence region	Europe	no	160000000	322942	Unknown	Missing	Missing	Missing	Missing	3	unknown	unknown	unknown HIV status	unknown	no	source no IDU	source no MSM	source no Commercial Sex Worker	no history of prison	no history of orgy	no history multipartnership	no other risk factors	no unknown risk factors	Missing	26	14.1			Unknown	C5	Unknown			Unknown	Unknown	Missing
178	1	never received treatment		0	0	1	1	male		Bisexual	no	man	Missing	Missing	unknown	160000000	327933	Unknown	Missing	Missing	Missing	Missing	3	unknown	unknown	unknown HIV status	yes,loss of blood	yes	unknown	source MSM	unknown	unknown	unknown	source has multiple partners	unknown	source with unknown risk factors	Missing	35	11.6			Unknown	A7	Unknown			Unknown	other reasons	Missing
179	1	compliant		29	28	0	0	female	Eastern Europe	Heterosexual	yes,loss of blood	man	Latin America	Latin America	no	160000000	304543	Unknown	HCV-	AcHbS<10	AcBhC -	VDRL-	2	yes, subj adverse event	no adverse event	unknown HIV status	no	yes	source no IDU	source no MSM	source no Commercial Sex Worker	no history of prison	source participate to orgies	source has multiple partners	no other risk factors	no unknown risk factors	Missing	38	17.6			Unknown	B3	treatment given	2012-11-19 17:30:00	18.1	Patient accepted treatment	Unknown	AgHbS -
180	1	never received treatment		0	0	1	1	male		Heterosexual	no	unknown	Missing	Missing	unknown	160000000	312118	Unknown	Missing	Missing	Missing	Missing	3	unknown	unknown	unknown HIV status	unknown	unknown	unknown	unknown	unknown	unknown	unknown	unknown	unknown	Missing	Missing	45	6.88333			Unknown	H3	Unknown			Unknown	No indication for treatment	Missing
181	1		Other	5	5	0.5	1	female	Asia	Heterosexual	unknown	man	no high prevalence region	North Africa	no	160000000	324889	Unknown	HCV-	AcHbS >10 +	AcBhC -	VDRL-	2	yes, subj adverse event	yes, adverse event	unknown HIV status	unknown	unknown	source IDU	source no MSM	source no Commercial Sex Worker	no history of prison	no history of orgy	no history multipartnership	no other risk factors	no unknown risk factors	RDT not done	16	116.983			Unknown	B7	treatment given	2013-03-28 01:00:00	118	Patient accepted treatment	Unknown	AgHbS -
182	1	compliant		29	28	1	1	female	Belgium	Heterosexual	no	man	Sub Saharian Africa	Sub Saharian Africa	no	150000000	242820	Unknown	HCV-	AcHbS >10 +	AcBhC -	VDRL-	2	yes, subj adverse event	yes, adverse event	HIV-	no	yes	source no IDU	source no MSM	source no Commercial Sex Worker	no history of prison	no history of orgy	no history multipartnership	no other risk factors	source with unknown risk factors	RDT not done	32	60.8			Unknown	B4	treatment given	2011-09-19 15:07:00	61.5	Patient accepted treatment	Unknown	AgHbS -
183	1	never received treatment		0	0	1	1	male	Europe	Heterosexual	no	woman	Missing	Europe	no	150000000	266867	Unknown	Missing	Missing	Missing	Missing	3	unknown	unknown	unknown HIV status	unknown	unknown	unknown	unknown	unknown	unknown	unknown	unknown	unknown	Missing	Missing	19	90.75			Unknown	C5	Unknown			Unknown	Delay >72h	Missing
184	1	compliant		25	25	1	1	female	Sub Saharian Africa	Heterosexual	no	man	Missing	Europe	unknown	150000000	245891	Unknown	Missing	Missing	Missing	Missing	2	no subj adverse event	no adverse event	unknown HIV status	unknown	unknown	source no IDU	source no MSM	source no Commercial Sex Worker	no history of prison	no history of orgy	no history multipartnership	no other risk factors	no unknown risk factors	Missing	16	44.7333			Unknown	B5	treatment given			Patient accepted treatment	Unknown	Missing
185	1	compliant		23	23	1	1	male	Belgium	MSM	no	man	Missing	Belgium	no	150000000	227316	GI side effect	HCV-	AcHbS >10 +	AcBhC -	VDRL-	2	yes, subj adverse event	yes, adverse event	unknown HIV status	unknown	unknown	unknown	source MSM	unknown	unknown	unknown	unknown	unknown	Missing	Missing	34	31.05			Unknown	A3	treatment given	2011-05-15 11:11:00	27.3167	Patient accepted treatment	Unknown	AgHbS -
186	1	compliant		40	28	1	1	male	Belgium	MSM	other	man	Missing	Unknown	no	150000000	238599	Unknown	HCV-	AcHbS >10 +	no analysis	VDRL-	2	yes, subj adverse event	unknown	HIV-	yes,STI	yes	source no IDU	source MSM	source no Commercial Sex Worker	no history of prison	no history of orgy	source has multiple partners	source with other risk factors	no unknown risk factors	RDT not done	33	2.08333			Unknown	A5	treatment given	2011-08-15 23:58:00	3.55	Patient accepted treatment	Unknown	AgHbS -
187	1	compliant		25	25	0.666667	1	male		MSM	yes,STI	man	Missing	Belgium	no	150000000	232193	Unknown	Missing	Missing	Missing	Missing	2	unknown	unknown	HIV+	unknown	unknown	unknown	source MSM	unknown	unknown	unknown	unknown	unknown	Missing	Missing	37	148.85			Unknown	A1	treatment given	2011-06-18 12:59:00	8.16667	Patient accepted treatment	Unknown	Missing
188	1	never received treatment		0	0	1	1	male	Belgium	Heterosexual	no	woman	Missing	Asia	unknown	160000000	365047	Unknown	HCV-	AcHbS<10	AcBhC -	VDRL-	2	unknown	unknown	HIV+	unknown	unknown	unknown	unknown	unknown	unknown	unknown	unknown	unknown	Missing	RDT HIV+	38	4			Unknown	C2	Unknown			Unknown	other reasons	AgHbS -
189	1	incompliant		5	5	1	1	female	Sub Saharian Africa	Heterosexual	no	man	Missing	Sub Saharian Africa	yes,other	160000000	337307	Unknown	Missing	Missing	Missing	Missing	3	unknown	unknown	HIV-	no	unknown	unknown	unknown	unknown	unknown	unknown	unknown	unknown	Missing	RDT not done	39	25.5			Unknown	B3	Unknown			Unknown	Unknown	Missing
190	1	incompliant		5	5	0	0	female	Sub Saharian Africa	Heterosexual	no	man	Missing	Sub Saharian Africa	yes,usual partner	150000000	262730	Unknown	Missing	Missing	Missing	Missing	3	unknown	unknown	HIV+	no	unknown	unknown	unknown	unknown	unknown	unknown	unknown	unknown	Missing	Missing	28	62.5			Unknown	B1	treatment given	2012-01-26 18:15:00	63.25	Patient accepted treatment	Unknown	Missing
191	1	compliant		26	26	1	1	male	Belgium	MSM	no	man	Missing	Europe	no	160000000	303490	Unknown	HCV-	AcHbS >10 +	AcBhC -	VDRL+	2	no subj adverse event	no adverse event	unknown HIV status	unknown	yes	source no IDU	source MSM	source Commercial Sex Worker	no history of prison	no history of orgy	source has multiple partners	no other risk factors	no unknown risk factors	RDT not done	23	29.15			Unknown	A3	treatment given	2012-11-13 16:45:00	30.4667	Patient accepted treatment	Unknown	AgHbS -
192	1	compliant		19	28	1	1	female	Sub Saharian Africa	Heterosexual	no	man	Missing	Sub Saharian Africa	no	150000000	239911	Unknown	HCV-	AcHbS >10 +	AcHbC +	VDRL-	2	unknown	yes, adverse event	unknown HIV status	unknown	unknown	source no IDU	source no MSM	source no Commercial Sex Worker	no history of prison	no history of orgy	no history multipartnership	no other risk factors	source with unknown risk factors	Missing	28	12.8333			Unknown	B5	Unknown			Unknown	Unknown	AgHbS -
193	1	compliant		29	28	0	0	male	Europe	MSM	unknown	man	Missing	Belgium	unknown	160000000	304738	Unknown	Missing	Missing	Missing	Missing	2	unknown	unknown	unknown HIV status	unknown	yes	source no IDU	source MSM	source Commercial Sex Worker	no history of prison	no history of orgy	source has multiple partners	no other risk factors	no unknown risk factors	RDT not done	62	4.9			Unknown	C3	Unknown			Unknown	Unknown	Missing
194	1	compliant		5	28	1	1	female	Belgium	Heterosexual	no	man	no high prevalence region	Unknown	no	160000000	348823	hepato-pancreatic toxicity	HCV-	no analysis	no analysis	VDRL-	2	unknown	yes, adverse event	unknown HIV status	unknown	no	source IDU	source no MSM	source no Commercial Sex Worker	no history of prison	no history of orgy	no history multipartnership	no other risk factors	no unknown risk factors	Missing	19	10.25			Unknown	E7	treatment given	2013-09-22 12:00:00	10.5	Patient accepted treatment	Unknown	AgHbS -
195	1	compliant		24	28	1	1	male	Belgium	MSM	no	man	no high prevalence region	Belgium	no	150000000	251127	Unknown	Missing	Missing	Missing	Missing	2	unknown	unknown	unknown HIV status	no	yes	source no IDU	source MSM	source no Commercial Sex Worker	no history of prison	source participate to orgies	source has multiple partners	source with other risk factors	no unknown risk factors	RDT not done	56	45.5833			Unknown	A4	treatment given	2011-11-10 20:00:00	46	Patient accepted treatment	Unknown	Missing
196	1	never received treatment		0	0	0	0	male	North Africa	Heterosexual	no	unknown	Missing	Missing	unknown	150000000	281707	Unknown	Missing	Missing	Missing	Missing	3	unknown	unknown	unknown HIV status	unknown	unknown	unknown	unknown	unknown	unknown	unknown	unknown	unknown	Missing	Missing	32				Unknown	H3	Unknown			Unknown	Unknown	Missing
197	1	compliant		30	28	1	1	male	Latin America	MSM	no	man	Missing	Belgium	yes,other	150000000	264893	Unknown	HCV-	AcHbS<10	AcHbC +	VDRL+	2	unknown	unknown	unknown HIV status	unknown	yes	unknown	source MSM	unknown	unknown	unknown	unknown	source with other risk factors	Missing	Missing	48	30.6333			Unknown	A3	treatment given	2012-02-10 12:30:00	31.1333	Patient accepted treatment	Unknown	AgHbS +
197	2	compliant		28	28	1	1	male	Latin America	MSM	no	man	Sub Saharian Africa	Sub Saharian Africa	no	160000000	330507	GI side effect	HCV-	AcHbS >10 +	AcHbC +	VDRL+	2	unknown	unknown	unknown HIV status	unknown	yes	source no IDU	source MSM	source no Commercial Sex Worker	no history of prison	no history of orgy	no history multipartnership	no other risk factors	no unknown risk factors	Missing	49	33.6833			Unknown	A3	treatment given	2013-05-06 12:00:00	36	Patient accepted treatment	Unknown	AgHbS -
198	1	compliant		30	28	1	1	male	Belgium	MSM	no	man	Missing	North Africa	no	160000000	337785	Unknown	HCV-	AcHbS<10	Missing	VDRL+	2	yes, subj adverse event	no adverse event	unknown HIV status	unknown	yes	source no IDU	source MSM	source no Commercial Sex Worker	no history of prison	no history of orgy	no history multipartnership	no other risk factors	source with unknown risk factors	Missing	44	2.16667			Unknown	A3	treatment given	2013-06-24 23:59:00	2.48333	Patient accepted treatment	Unknown	AgHbS -
199	1	compliant		19	28	1	1	male	Latin America	Heterosexual	no	woman	Missing	Missing	unknown	160000000	343128	Unknown	HCV-	no analysis	AcBhC -	VDRL-	2	yes, subj adverse event	unknown	HIV+	unknown	unknown	unknown	unknown	unknown	unknown	unknown	unknown	unknown	Missing	Missing	31	17.8333			Unknown	C1	treatment given	2013-08-04 17:26:00	17.9333	Patient accepted treatment	Unknown	AgHbS -
200	1	compliant		30	28	1	1	male	Belgium	Heterosexual	no	woman	South East Asia	Missing	unknown	160000000	290104	Unknown	HCV-	AcHbS >10 +	AcBhC -	VDRL-	2	no subj adverse event	no adverse event	unknown HIV status	unknown	yes	source no IDU	source no MSM	source Commercial Sex Worker	no history of prison	no history of orgy	source has multiple partners	no other risk factors	no unknown risk factors	Missing	44	18.75			Unknown	C3	treatment given	2012-08-08 15:20:00	20.5833	Patient accepted treatment	Unknown	AgHbS -
200	2	compliant		27	27	1	1	male	Belgium	Heterosexual	unknown	woman	South East Asia	Asia	yes,usual partner	160000000	353713	Unknown	Missing	Missing	Missing	VDRL-	3	unknown	unknown	unknown HIV status	unknown	yes	source no IDU	source no MSM	source Commercial Sex Worker	no history of prison	no history of orgy	no history multipartnership	no other risk factors	no unknown risk factors	RDT not done	45	5.91667			Unknown	C3	Unknown			Unknown	Unknown	Missing
201	1	compliant		31	28	1	1	male	Belgium	MSM	unknown	man	Latin America	Latin America	no	150000000	261726	Unknown	Missing	Missing	Missing	Missing	2	unknown	unknown	unknown HIV status	unknown	yes	source no IDU	source MSM	source no Commercial Sex Worker	no history of prison	no history of orgy	no history multipartnership	no other risk factors	no unknown risk factors	Missing	50	1.25			Unknown	C3	treatment given	2012-01-20 07:00:00	8	Patient accepted treatment	Unknown	Missing
201	2	incompliant		5	5	1	1	male	Belgium	MSM	no	man	no high prevalence region	Belgium	yes,usual partner	160000000	320695	Unknown	HCV-	AcHbS >10 +	AcBhC -	VDRL-	2	unknown	unknown	unknown HIV status	no	unknown	source no IDU	source MSM	source no Commercial Sex Worker	no history of prison	no history of orgy	source has multiple partners	unknown	Missing	RDT not done	52				Unknown	A4	treatment given			Patient accepted treatment	Unknown	AgHbS -
202	1	compliant		31	28	1	1	female	Sub Saharian Africa	Heterosexual	no	man	Sub Saharian Africa	Sub Saharian Africa	yes,other	160000000	288598	Unknown	Missing	Missing	Missing	Missing	2	yes, subj adverse event	yes, adverse event	unknown HIV status	no	unknown	source no IDU	source no MSM	source no Commercial Sex Worker	no history of prison	no history of orgy	source has multiple partners	no other risk factors	no unknown risk factors	Missing	36	40.8333			Unknown	B4	treatment given	2012-07-25 18:00:00	41	Patient accepted treatment	Unknown	Missing
202	2	compliant		17	28	1	1	female	Sub Saharian Africa	Heterosexual	no	man	Sub Saharian Africa	Missing	unknown	160000000	294007	Unknown	Missing	AcHbS<10	AcBhC -	VDRL-	2	unknown	unknown	unknown HIV status	unknown	yes	source no IDU	source no MSM	source no Commercial Sex Worker	no history of prison	no history of orgy	no history multipartnership	no other risk factors	no unknown risk factors	Missing	36	58.8833			Unknown	B7	treatment given	2012-09-09 08:31:00	2.4	Patient accepted treatment	Unknown	AgHbS -
203	1	compliant		30	28	1	1	male	Europe	Bisexual	unknown	man	Missing	Eastern Europe	no	150000000	212525	GI side effect	HCV-	AcHbS >10 +	AcBhC -	VDRL-	2	yes, subj adverse event	unknown	unknown HIV status	unknown	unknown	source no IDU	source MSM	source no Commercial Sex Worker	no history of prison	no history of orgy	no history multipartnership	no other risk factors	no unknown risk factors	Missing	32	30.1333			Unknown	C3	Unknown			Unknown	Unknown	AgHbS -
204	1	never received treatment		0	0	1	1	male	Belgium	Heterosexual	no	woman	Missing	Belgium	unknown	160000000	284702	Unknown	Missing	Missing	Missing	Missing	3	unknown	unknown	unknown HIV status	no	unknown	unknown	unknown	unknown	unknown	unknown	unknown	unknown	Missing	Missing	39	8.95			Unknown	B6	Unknown			Unknown	Unknown	Missing
205	1	compliant		25	25	1	1	female	Belgium	Heterosexual	no	man	Missing	North Africa	yes,other	160000000	312428	Unknown	HCV-	AcHbS >10 +	AcBhC -	VDRL-	1	yes, subj adverse event	yes, adverse event	unknown HIV status	unknown	unknown	source no IDU	source no MSM	source no Commercial Sex Worker	no history of prison	no history of orgy	source has multiple partners	no other risk factors	no unknown risk factors	Missing	40	14.25			Unknown	B3	treatment given			Patient accepted treatment	Unknown	AgHbS -
206	1	never received treatment		0	0	1	1	female	Sub Saharian Africa	Heterosexual	no	man	Sub Saharian Africa	Sub Saharian Africa	yes,other	160000000	350730	Unknown	Missing	Missing	Missing	Missing	3	unknown	unknown	unknown HIV status	unknown	unknown	source no IDU	source no MSM	source no Commercial Sex Worker	no history of prison	no history of orgy	no history multipartnership	no other risk factors	source with unknown risk factors	RDT not done	28	12.5333			Unknown	G7	Unknown			Unknown	Unknown	Missing
207	1	never received treatment		0	0	1	1	female	Sub Saharian Africa	Heterosexual	no	man	Missing	Missing	unknown	160000000	342514	Unknown	Missing	Missing	Missing	Missing	3	unknown	unknown	unknown HIV status	unknown	unknown	unknown	unknown	unknown	unknown	unknown	unknown	unknown	source with unknown risk factors	Missing	38	606			Unknown	H3	Unknown			Unknown	other reasons	Missing
208	1	compliant		30	28	1	1	female	Latin America	Heterosexual	no	man	Missing	Europe	yes,usual partner	150000000	280813	Unknown	HCV-	AcHbS >10 +	AcBhC -	VDRL-	2	no subj adverse event	yes, adverse event	HIV+	no	unknown	unknown	unknown	unknown	unknown	unknown	unknown	unknown	Missing	Missing	30	8.83333	2011-03-01	534	no treatment	B1	treatment given	2012-05-30 10:00:00	9	Patient accepted treatment	Unknown	AgHbS -
209	1	compliant		17	28	0.75	1	male	Belgium	MSM	no	man	no high prevalence region	Belgium	no	150000000	262932	Unknown	HCV-	AcHbS<10	AcBhC -	VDRL-	2	yes, subj adverse event	no adverse event	unknown HIV status	unknown	yes	source no IDU	source MSM	source no Commercial Sex Worker	no history of prison	no history of orgy	no history multipartnership	no other risk factors	no unknown risk factors	Missing	36	25			Unknown	C3	treatment given	2012-01-28 07:00:00	33	Patient accepted treatment	Unknown	AgHbS -
210	1	incompliant		5	5	1	1	female	Asia	Heterosexual	no	man	Missing	North Africa	no	150000000	249170	Unknown	Missing	Missing	Missing	Missing	3	unknown	unknown	unknown HIV status	unknown	unknown	unknown	unknown	unknown	unknown	unknown	unknown	unknown	Missing	Missing	36	14			Unknown	B7	treatment given	2011-10-28 00:30:00	15	Patient accepted treatment	Unknown	Missing
211	1	compliant		29	28	1	1	male	Belgium	MSM	no	man	Latin America	Latin America	unknown	150000000	253918	Unknown	Missing	Missing	Missing	Missing	2	yes, subj adverse event	unknown	unknown HIV status	unknown	yes	source no IDU	source MSM	source no Commercial Sex Worker	no history of prison	no history of orgy	no history multipartnership	no other risk factors	no unknown risk factors	RDT not done	33	22.6167			Unknown	C3	treatment given	2011-11-28 16:48:00	22.9	Patient accepted treatment	Unknown	Missing
212	1	never received treatment		0	0	1	1	male	Belgium	MSM	no	man	Missing	Belgium	yes,usual partner	160000000	294545	Unknown	Missing	Missing	Missing	Missing	3	unknown	unknown	unknown HIV status	no	unknown	source no IDU	source MSM	source no Commercial Sex Worker	no history of prison	no history of orgy	no history multipartnership	no other risk factors	no unknown risk factors	RDT HIV-	46	37.6667			Unknown	A4	no treatment given			Unknown	Unknown	Missing
213	1	compliant		29	28	1	1	male	Sub Saharian Africa	Heterosexual	unknown	woman	Missing	Europe	no	150000000	273641	Unknown	HCV-	AcHbS<10	AcBhC -	VDRL-	2	unknown	yes, adverse event	unknown HIV status	unknown	unknown	source no IDU	source no MSM	source Commercial Sex Worker	no history of prison	no history of orgy	source has multiple partners	no other risk factors	no unknown risk factors	Missing	33	41.8667			Unknown	C3	treatment given	2012-04-07 15:00:00	42	Patient accepted treatment	Unknown	AgHbS -
214	1	incompliant		8	8	1	1	male	Sub Saharian Africa	Heterosexual	no	woman	Missing	Eastern Europe	no	160000000	360856	Unknown	Missing	Missing	Missing	Missing	1	unknown	unknown	unknown HIV status	no	unknown	source no IDU	source no MSM	source Commercial Sex Worker	no history of prison	no history of orgy	no history multipartnership	no other risk factors	no unknown risk factors	Missing	33	78.2667			Unknown	C4	treatment given	2013-11-30 20:00:00	9	Patient accepted treatment	Unknown	Missing
215	1	never received treatment		0	0	1	1	male	North Africa	Heterosexual	other	woman	Missing	North Africa	yes,other	150000000	221873	Unknown	Missing	Missing	Missing	Missing	3	unknown	unknown	HIV-	unknown	unknown	unknown	unknown	unknown	unknown	unknown	source has multiple partners	unknown	Missing	Missing	23	3			Unknown	C4	Unknown			Unknown	Unknown	Missing
216	1	compliant		33	28	1	1	male	Belgium	MSM	no	man	no high prevalence region	Belgium	unknown	160000000	292238	GI side effect	HCV-	AcHbS >10 +	AcBhC -	VDRL-	2	no subj adverse event	no adverse event	unknown HIV status	unknown	yes	source no IDU	source MSM	source Commercial Sex Worker	no history of prison	no history of orgy	no history multipartnership	no other risk factors	no unknown risk factors	RDT not done	36				Unknown	C3	treatment given	2012-08-27 18:30:00		Patient accepted treatment	Unknown	AgHbS -
217	1	never received treatment		0	0	1	1	female	Sub Saharian Africa	Heterosexual	no	man	Sub Saharian Africa	Missing	unknown	150000000	232225	Unknown	HCV-	AcHbS >10 +	AcHbC +	VDRL-	2	unknown	unknown	unknown HIV status	unknown	unknown	source no IDU	source no MSM	source no Commercial Sex Worker	no history of prison	no history of orgy	no history multipartnership	no other risk factors	no unknown risk factors	RDT not done	41	28.25			Unknown	H4	Unknown			Unknown	Unknown	AgHbS -
218	1	incompliant		5	5	0	0	female	North Africa	Heterosexual	no	man	Missing	Missing	unknown	160000000	308300	Unknown	Missing	Missing	Missing	Missing	3	unknown	unknown	unknown HIV status	unknown	unknown	source no IDU	source no MSM	source no Commercial Sex Worker	no history of prison	no history of orgy	no history multipartnership	no other risk factors	source with unknown risk factors	Missing	37	5.76667			Unknown	A7	treatment given			Patient accepted treatment	Unknown	Missing
219	1	incompliant		2	2	1	1	male	Sub Saharian Africa	MSM	no	man	Missing	Unknown	no	150000000	278534	Unknown	HCV-	AcHbS >10 +	no analysis	VDRL-	2	unknown	unknown	unknown HIV status	unknown	yes	unknown	source MSM	unknown	unknown	unknown	unknown	unknown	Missing	RDT not done	16	37			Unknown	A3	treatment given	2012-05-14 13:00:00	38	Patient accepted treatment	Unknown	no analysis
220	1	never received treatment		0	0	1	1	female	Sub Saharian Africa	Heterosexual	no	man	Sub Saharian Africa	Sub Saharian Africa	no	160000000	341568	Unknown	Missing	Missing	Missing	Missing	3	unknown	unknown	unknown HIV status	no	yes	source no IDU	source no MSM	source no Commercial Sex Worker	no history of prison	no history of orgy	source has multiple partners	no other risk factors	no unknown risk factors	RDT HIV-	26	1.78333			Unknown	B4	Unknown			Unknown	Unknown	Missing
221	1	incompliant		5	5	1	1	male	Sub Saharian Africa	Bisexual	unknown	woman	Sub Saharian Africa	Sub Saharian Africa	no	150000000	219279	Unknown	Missing	Missing	Missing	Missing	3	unknown	unknown	unknown HIV status	unknown	unknown	source no IDU	source no MSM	source no Commercial Sex Worker	no history of prison	no history of orgy	source has multiple partners	no other risk factors	no unknown risk factors	Missing	34	52.9167			Unknown	C3	treatment given	2011-03-25 10:05:00	53.5	Patient accepted treatment	Unknown	Missing
222	1	incompliant		5	5	1	1	male	Belgium	MSM	unknown	man	Missing	Belgium	unknown	150000000	251748	Unknown	Missing	Missing	Missing	Missing	3	unknown	unknown	unknown HIV status	unknown	yes	source no IDU	source MSM	source no Commercial Sex Worker	no history of prison	no history of orgy	source has multiple partners	no other risk factors	no unknown risk factors	Missing	27	31.1833			Unknown	A3	treatment given	2011-11-15 11:49:00	32.5	Patient accepted treatment	Unknown	Missing
223	1	never received treatment		0	0	0	0	female	Belgium	Heterosexual	no	man	no high prevalence region	Belgium	yes,other	160000000	313848	Unknown	Missing	Missing	Missing	Missing	3	unknown	unknown	unknown HIV status	no	no	source no IDU	source no MSM	source no Commercial Sex Worker	no history of prison	no history of orgy	no history multipartnership	no other risk factors	no unknown risk factors	Missing	50	37.65			Unknown	A7	Unknown			Unknown	Unknown	Missing
224	1	incompliant		5	5	1	1	male	Sub Saharian Africa	Heterosexual	no	woman	Sub Saharian Africa	Sub Saharian Africa	yes,other	160000000	355068	Unknown	Missing	Missing	Missing	Missing	3	unknown	unknown	unknown HIV status	no	unknown	source no IDU	source no MSM	source no Commercial Sex Worker	no history of prison	no history of orgy	no history multipartnership	no other risk factors	source with unknown risk factors	Missing	31				Unknown	C4	Unknown			Unknown	Unknown	Missing
225	1	compliant		29	28	1	1	male	Belgium	MSM	no	man	Missing	Belgium	yes,other	150000000	229428	Unknown	HCV-	AcHbS >10 +	AcBhC -	VDRL+	2	yes, subj adverse event	yes, adverse event	HIV+	unknown	unknown	unknown	source MSM	unknown	unknown	unknown	unknown	unknown	Missing	Missing	22	43.5			Unknown	C1	treatment given	2011-06-03 18:00:00	44	Patient accepted treatment	Unknown	AgHbS -
226	1	compliant		48	28	1	1	female	Belgium	Heterosexual	other	man	no high prevalence region	Belgium	no	160000000	343163	GI side effect	Missing	Missing	Missing	Missing	2	yes, subj adverse event	yes, adverse event	unknown HIV status	no	yes	source no IDU	source no MSM	source Commercial Sex Worker	no history of prison	no history of orgy	source has multiple partners	no other risk factors	no unknown risk factors	Missing	23	9.23333			Unknown	B3	Unknown			Unknown	Unknown	Missing
227	1		HIV partner test negative	30	28	0.666667	1	female	North Africa	Heterosexual	yes,wound	man	no high prevalence region	North Africa	no	160000000	335410	Unknown	Missing	Missing	Missing	VDRL-	2	unknown	unknown	unknown HIV status	unknown	unknown	source no IDU	source no MSM	source no Commercial Sex Worker	no history of prison	no history of orgy	no history multipartnership	no other risk factors	source with unknown risk factors	Missing	30	8.15			Unknown	A7	treatment given	2013-06-09 12:56:00	10.5833	Patient accepted treatment	Unknown	Missing
228	1	compliant		24	28	1	1	male	Belgium	MSM	yes,loss of blood	man	no high prevalence region	Belgium	no	160000000	305429	Unknown	HCV-	AcHbS >10 +	AcBhC -	VDRL-	2	no subj adverse event	no adverse event	unknown HIV status	unknown	yes	source no IDU	source MSM	source no Commercial Sex Worker	no history of prison	no history of orgy	no history multipartnership	no other risk factors	no unknown risk factors	Missing	28	18.5833			Unknown	A3	treatment given			Patient accepted treatment	Unknown	AgHbS -
229	1		HIV partner test negative	5	5	1	1	male	Belgium	MSM	yes,loss of blood	man	Missing	Belgium	yes,other	160000000	297341	Unknown	HCV-	AcHbS >10 +	AcBhC -	VDRL-	2	unknown	unknown	unknown HIV status	no	unknown	unknown	source MSM	unknown	unknown	unknown	unknown	unknown	Missing	Missing	33	15.45			Unknown	A3	treatment given			Patient accepted treatment	Unknown	AgHbS -
230	1	never received treatment	Indication revised	0	0	1	1	male	Belgium	Heterosexual	no	woman	Sub Saharian Africa	Sub Saharian Africa	no	160000000	354300	Unknown	HCV-	AcHbS<10	AcBhC -	VDRL-	1	no subj adverse event	yes, adverse event	unknown HIV status	unknown	yes	source no IDU	source no MSM	source Commercial Sex Worker	no history of prison	no history of orgy	source has multiple partners	no other risk factors	no unknown risk factors	RDT not done	27	19.25			Unknown	C3	Unknown			Unknown	Unknown	AgHbS -
231	1	incompliant		5	5	0	0	female	Belgium	Heterosexual	unknown	man	Sub Saharian Africa	Sub Saharian Africa	yes,other	160000000	316016	Unknown	Missing	Missing	Missing	Missing	3	unknown	unknown	unknown HIV status	unknown	yes	source IDU	source no MSM	source no Commercial Sex Worker	no history of prison	no history of orgy	source has multiple partners	no other risk factors	no unknown risk factors	Missing	31	45.8333			Unknown	B7	treatment given	2013-01-29 19:00:00	47.3333	Patient accepted treatment	Unknown	Missing
232	1	never received treatment		0	0	1	1	female	Belgium	Heterosexual	yes,loss of blood	man	no high prevalence region	North Africa	yes,usual partner	150000000	273272	Unknown	Missing	Missing	Missing	Missing	3	unknown	unknown	HIV-	no	yes	source IDU	source no MSM	source no Commercial Sex Worker	no history of prison	no history of orgy	no history multipartnership	no other risk factors	no unknown risk factors	RDT not done	38	5.81667			Unknown	A7	no treatment given			Patient refused indicated treatment	Unknown	Missing
233	1	never received treatment		0	0	0	0	female	Eastern Europe	Heterosexual	no	man	Missing	Eastern Europe	yes,usual partner	160000000	343301	Unknown	Missing	Missing	Missing	Missing	3	unknown	unknown	unknown HIV status	no	unknown	unknown	unknown	unknown	unknown	unknown	unknown	unknown	Missing	Missing	38	3.08333			Unknown	B7	Unknown			Unknown	aggressor is the partner	Missing
234	1	incompliant		14	14	1	1	female	Sub Saharian Africa	Heterosexual	no	man	Missing	Missing	unknown	150000000	232743	Unknown	Missing	Missing	Missing	Missing	3	unknown	unknown	unknown HIV status	unknown	unknown	unknown	unknown	unknown	unknown	unknown	unknown	unknown	Missing	Missing	24				Unknown	B7	treatment given	2011-06-25 04:30:00		Patient accepted treatment	Unknown	Missing
235	1	incompliant		5	5	1	1	female	Belgium	Heterosexual	no	man	Missing	Belgium	yes,other	160000000	285035	Unknown	Missing	Missing	Missing	Missing	3	unknown	unknown	unknown HIV status	unknown	yes	source IDU	source no MSM	source no Commercial Sex Worker	source former prisonner	no history of orgy	no history multipartnership	no other risk factors	no unknown risk factors	Missing	45	1.5			Unknown	B7	treatment given	2012-06-27 22:30:00	4	Patient accepted treatment	Unknown	Missing
236	1	incompliant		5	5	1	1	female	Belgium	Heterosexual	other	man	no high prevalence region	Belgium	yes,usual partner	160000000	335360	Unknown	Missing	Missing	Missing	Missing	3	unknown	unknown	unknown HIV status	unknown	yes	source IDU	source no MSM	source no Commercial Sex Worker	source former prisonner	no history of orgy	source has multiple partners	no other risk factors	no unknown risk factors	Missing	36	50.4667			Unknown	A7	treatment given	2013-06-08 20:45:00	51.2667	Patient accepted treatment	Unknown	Missing
237	1	never received treatment		0	0	1	1	female	Europe	Heterosexual	yes,wound	man	no high prevalence region	North Africa	unknown	150000000	239857	Unknown	Missing	Missing	Missing	Missing	3	unknown	unknown	unknown HIV status	unknown	unknown	source no IDU	source no MSM	source Commercial Sex Worker	no history of prison	no history of orgy	source has multiple partners	no other risk factors	no unknown risk factors	Missing	68	52.75			Unknown	B3	Unknown			Patient refused indicated treatment	Unknown	Missing
238	1	never received treatment		0	0	1	1	male	Latin America	MSM	no	man	Missing	Europe	yes,usual partner	150000000	245157	Unknown	Missing	Missing	Missing	Missing	3	unknown	unknown	unknown HIV status	unknown	unknown	source no IDU	source MSM	source no Commercial Sex Worker	no history of prison	no history of orgy	no history multipartnership	no other risk factors	source with unknown risk factors	RDT HIV-	34				Unknown	C4	Unknown			Unknown	Unknown	Missing
239	1	compliant		13	28	0	0	male	Sub Saharian Africa	MSM	no	man	Latin America	Latin America	no	160000000	350249	Unknown	HCV-	AcHbS<10	AcBhC -	VDRL-	2	unknown	unknown	unknown HIV status	unknown	yes	source no IDU	source MSM	source no Commercial Sex Worker	no history of prison	no history of orgy	no history multipartnership	no other risk factors	no unknown risk factors	Missing	44	16			Unknown	C3	treatment given	2013-10-01 15:30:00	16.5	Patient accepted treatment	Unknown	AgHbS -
240	1	compliant		22	28	1	1	male	Belgium	MSM	no	man	Missing	Missing	unknown	150000000	269274	Unknown	Missing	Missing	Missing	VDRL-	2	yes, subj adverse event	no adverse event	unknown HIV status	unknown	unknown	unknown	source MSM	unknown	unknown	unknown	unknown	unknown	Missing	Missing	35	9.01667			Unknown	C3	treatment given	2012-03-09 10:31:00	9.51667	Patient accepted treatment	Unknown	Missing
241	1	compliant		28	28	1	1	male	Belgium	MSM	unknown	tansgender	Latin America	Latin America	unknown	160000000	335354	Unknown	HCV-	AcHbS<10	AcBhC -	VDRL-	2	yes, subj adverse event	unknown	unknown HIV status	unknown	unknown	source no IDU	source MSM	source Commercial Sex Worker	no history of prison	no history of orgy	source has multiple partners	no other risk factors	no unknown risk factors	Missing	31				Unknown	D3	treatment given	2013-06-08 18:15:00		Patient accepted treatment	Unknown	AgHbS -
242	1	incompliant		18	18	0.5	1	female	Asia	Heterosexual	unknown	man	no high prevalence region	North Africa	unknown	150000000	254114	Unknown	HCV-	no analysis	no analysis	VDRL-	2	yes, subj adverse event	yes, adverse event	unknown HIV status	unknown	unknown	source no IDU	source no MSM	source no Commercial Sex Worker	no history of prison	no history of orgy	no history multipartnership	no other risk factors	no unknown risk factors	Missing	27				Unknown	A7	treatment given			Patient accepted treatment	Unknown	AgHbS -
243	1	incompliant		20	20	1	1	male	Europe	MSM	no	man	Missing	Europe	no	150000000	225086	Unknown	HCV-	AcHbS >10 +	AcBhC -	VDRL-	2	unknown	unknown	HIV+	no	unknown	unknown	source MSM	unknown	unknown	unknown	unknown	unknown	Missing	Missing	40	8.11667			yes, treated	A1	treatment given	2011-05-05 16:30:00	10.1167	Patient accepted treatment	Unknown	AgHbS -
244	1	never received treatment		0	0	1	1	male	Sub Saharian Africa	Heterosexual	no	woman	Sub Saharian Africa	Sub Saharian Africa	yes,other	150000000	281462	Unknown	Missing	Missing	Missing	Missing	3	unknown	unknown	unknown HIV status	yes,loss of blood	unknown	source no IDU	source no MSM	source no Commercial Sex Worker	no history of prison	no history of orgy	source has multiple partners	no other risk factors	no unknown risk factors	Missing	32	34.1667			Unknown	C4	no treatment given			Unknown	Unknown	Missing
245	1	compliant		23	28	1	1	male	Belgium	MSM	no	man	Missing	North Africa	no	150000000	232200	Unknown	HCV-	Missing	Missing	VDRL+	2	unknown	no adverse event	unknown HIV status	no	unknown	source no IDU	source MSM	source no Commercial Sex Worker	no history of prison	no history of orgy	no history multipartnership	no other risk factors	no unknown risk factors	Missing	50	73			Unknown	C4	treatment given	2011-06-21 01:00:00	2	Patient accepted treatment	Unknown	AgHbS -
246	1	never received treatment		0	0	1	1	male	Sub Saharian Africa	Heterosexual	no	woman	Sub Saharian Africa	Sub Saharian Africa	yes,usual partner	150000000	223290	Unknown	Missing	Missing	Missing	Missing	3	unknown	unknown	HIV-	no	no	source no IDU	source no MSM	source no Commercial Sex Worker	no history of prison	no history of orgy	no history multipartnership	no other risk factors	no unknown risk factors	RDT not done	26				Unknown	C4	no treatment given			Patient accepted treatment	Unknown	Missing
247	1	incompliant		22	22	0	0	male	Europe	Heterosexual	no	woman	Sub Saharian Africa	Sub Saharian Africa	no	160000000	319700	Unknown	Missing	Missing	Missing	Missing	2	yes, subj adverse event	no adverse event	HIV-	no	yes	source no IDU	source no MSM	source Commercial Sex Worker	no history of prison	no history of orgy	no history multipartnership	no other risk factors	no unknown risk factors	RDT not done	36	19.3333			Unknown	C4	treatment given	2013-02-21 18:37:00	19.95	Patient accepted treatment	Unknown	Missing
248	1	never received treatment		0	0	1	1	female		Heterosexual	no	man	Missing	Missing	unknown	160000000	292064	Unknown	Missing	Missing	Missing	Missing	3	unknown	unknown	unknown HIV status	unknown	unknown	unknown	unknown	unknown	unknown	unknown	unknown	unknown	Missing	Missing	35	6.6			Unknown	J2	Unknown			Unknown	Unknown	Missing
249	1	incompliant		13	13	1	1	male	Sub Saharian Africa	MSM	no	man	Missing	North Africa	no	160000000	295368	Unknown	HCV-	AcHbS >10 +	AcHbC +	VDRL-	2	unknown	unknown	unknown HIV status	unknown	no	unknown	source MSM	unknown	unknown	unknown	unknown	unknown	Missing	Missing	22	46			Unknown	A3	treatment given	2012-09-15 23:05:00	48.5833	Patient accepted treatment	Unknown	AgHbS -
250	1	incompliant		5	5	1	1	female	Europe	Heterosexual	yes,loss of blood	man	no high prevalence region	Europe	no	160000000	286439	Unknown	Missing	Missing	Missing	Missing	3	unknown	unknown	unknown HIV status	unknown	unknown	source IDU	source no MSM	source no Commercial Sex Worker	no history of prison	no history of orgy	no history multipartnership	no other risk factors	no unknown risk factors	RDT not done	25	33.3			Unknown	B3	treatment given			Patient accepted treatment	Unknown	Missing
251	1	incompliant		5	5	1	1	male	Sub Saharian Africa	Heterosexual	unknown	woman	Missing	Sub Saharian Africa	yes,usual partner	150000000	258290	Unknown	Missing	Missing	Missing	Missing	3	unknown	unknown	HIV+	unknown	unknown	unknown	unknown	unknown	unknown	unknown	unknown	unknown	Missing	Missing	36	41.5			yes, treated	C1	treatment given	2011-12-24 03:00:00	41.5	Patient accepted treatment	Unknown	Missing
252	1	compliant		24	24	1	1	male	Belgium	MSM	no	man	Missing	Sub Saharian Africa	unknown	160000000	355833	Unknown	HCV-	AcHbS<10	AcBhC -	VDRL-	2	unknown	unknown	unknown HIV status	no	unknown	source no IDU	source MSM	source no Commercial Sex Worker	no history of prison	no history of orgy	no history multipartnership	no other risk factors	source with unknown risk factors	Missing	31	33			Unknown	C4	treatment given	2013-11-05 21:00:00	33.5	Patient accepted treatment	Unknown	AgHbS -
253	1	compliant		24	28	1	1	male	Belgium	MSM	unknown	man	Missing	Belgium	no	160000000	312435	Unknown	HCV-	AcHbS<10	AcBhC -	VDRL+	2	yes, subj adverse event	unknown	unknown HIV status	unknown	unknown	source no IDU	source MSM	source no Commercial Sex Worker	no history of prison	no history of orgy	source has multiple partners	no other risk factors	no unknown risk factors	Missing	39	3.25			Unknown	C3	treatment given			Patient accepted treatment	Unknown	AgHbS -
254	1	never received treatment		0	0	0	0	male		Heterosexual	no	woman	Missing	Missing	yes,usual partner	150000000	264452	Unknown	Missing	Missing	Missing	Missing	3	unknown	unknown	unknown HIV status	unknown	unknown	unknown	unknown	unknown	unknown	unknown	unknown	unknown	Missing	RDT HIV-	30	15.8333			Unknown	C5	no treatment given			Unknown	Unknown	Missing
255	1		Indication revised	5	5	1	1	male	Belgium	MSM	other	man	Missing	Missing	unknown	160000000	335197	Unknown	HCV-	Missing	Missing	VDRL-	3	unknown	unknown	unknown HIV status	unknown	unknown	unknown	source MSM	unknown	unknown	unknown	unknown	source with other risk factors	Missing	Missing	31	3.41667			Unknown	A7	treatment given	2013-05-30 10:00:00	4	Unknown	Unknown	AgHbS -
256	1		Indication revised	5	5	1	1	female	North Africa	Heterosexual	unknown	man	no high prevalence region	Belgium	yes,usual partner	150000000	216865	Unknown	HCV-	AcHbS<10	AcBhC -	VDRL-	2	unknown	unknown	HIV-	unknown	yes	source IDU	source no MSM	source no Commercial Sex Worker	no history of prison	no history of orgy	no history multipartnership	no other risk factors	no unknown risk factors	Missing	35	17.0167			Unknown	A7	treatment given	2011-03-07 23:24:00	18.4167	Patient accepted treatment	Unknown	AgHbS -
257	1	compliant		25	28	1	1	female	Sub Saharian Africa	Heterosexual	no	man	Missing	Unknown	unknown	160000000	335497	Unknown	Missing	Missing	Missing	Missing	2	no subj adverse event	yes, adverse event	unknown HIV status	unknown	unknown	unknown	unknown	unknown	unknown	unknown	unknown	unknown	Missing	Missing	19	56.2333			Unknown	B7	treatment given	2013-06-09 21:00:00	56.5	Patient accepted treatment	Unknown	Missing
258	1	compliant		38	28	1	1	female	Europe	Heterosexual	other	man	no high prevalence region	Unknown	no	160000000	322523	Unknown	HCV-	Missing	Missing	VDRL-	3	yes, subj adverse event	yes, adverse event	unknown HIV status	unknown	yes	source no IDU	source no MSM	source Commercial Sex Worker	no history of prison	no history of orgy	no history multipartnership	no other risk factors	no unknown risk factors	Missing	63	6.5			Unknown	B7	treatment given	2013-03-12 23:30:00	7.5	Patient accepted treatment	Unknown	AgHbS +
259	1	never received treatment		0	0	0	0	female	North Africa	Heterosexual	unknown	man	Sub Saharian Africa	Sub Saharian Africa	no	160000000	330044	Unknown	Missing	Missing	Missing	Missing	3	unknown	unknown	unknown HIV status	unknown	unknown	unknown	unknown	unknown	unknown	unknown	unknown	unknown	Missing	Missing	18	6.75			Unknown	E6	Unknown			Patient refused indicated treatment	Unknown	Missing
260	1		Indication revised	5	5	1	1	female	Belgium	Heterosexual	no	man	Missing	North Africa	unknown	160000000	345869	Unknown	HCV-	no analysis	no analysis	VDRL-	2	unknown	unknown	unknown HIV status	no	unknown	unknown	unknown	unknown	unknown	unknown	unknown	unknown	Missing	Missing	22	4.75			Unknown	B7	treatment given	2013-08-31 10:00:00	6	Patient accepted treatment	Unknown	AgHbS +
261	1	incompliant		19	19	1	1	male	Sub Saharian Africa	MSM	no	man	Missing	Belgium	yes,other	160000000	313880	Unknown	Missing	Missing	Missing	Missing	3	unknown	unknown	unknown HIV status	unknown	unknown	unknown	source MSM	unknown	unknown	unknown	unknown	unknown	Missing	Missing	38	22.5833			Unknown	C3	treatment given	2013-01-16 16:02:00	23.4333	Patient accepted treatment	Unknown	Missing
262	1	compliant		5	28	1	1	male	Belgium	MSM	no	man	no high prevalence region	Latin America	no	150000000	250346	Unknown	HCV-	AcHbS >10 +	AcBhC -	VDRL-	2	unknown	unknown	unknown HIV status	no	yes	source no IDU	source MSM	source no Commercial Sex Worker	no history of prison	no history of orgy	no history multipartnership	no other risk factors	no unknown risk factors	RDT HIV+	50				Unknown	D1	treatment given	2011-11-05 20:00:00		Patient accepted treatment	Unknown	AgHbS -
263	1	never received treatment		0	0	1	1	male	Belgium	Heterosexual	yes,genital ulcer	woman	Missing	Latin America	no	160000000	330177	Unknown	Missing	Missing	Missing	Missing	3	unknown	unknown	unknown HIV status	no	no	source no IDU	source no MSM	source no Commercial Sex Worker	no history of prison	no history of orgy	no history multipartnership	no other risk factors	no unknown risk factors	Missing	31	17.5			Unknown	C6	Unknown			Unknown	Unknown	Missing
264	1	compliant		33	28	0.666667	1	male	Europe	Heterosexual	yes,wound	woman	Sub Saharian Africa	Sub Saharian Africa	unknown	160000000	290202	Unknown	HCV-	AcHbS >10 +	AcBhC -	VDRL-	2	unknown	unknown	unknown HIV status	unknown	unknown	source no IDU	source no MSM	source no Commercial Sex Worker	no history of prison	no history of orgy	no history multipartnership	no other risk factors	source with unknown risk factors	Missing	24	13.6			Unknown	C5	treatment given	2012-08-09 11:30:00	14.1	Patient accepted treatment	Unknown	AgHbS -
265	1	incompliant	Patient own decision	5	5	1	1	male	Latin America	MSM	no	man	no high prevalence region	Europe	no	160000000	358435	Unknown	Missing	Missing	Missing	Missing	3	unknown	unknown	unknown HIV status	no	yes	source no IDU	source MSM	source no Commercial Sex Worker	no history of prison	no history of orgy	source has multiple partners	no other risk factors	no unknown risk factors	Missing	41	21.15			Unknown	A4	treatment given			Patient accepted treatment	Unknown	Missing
266	1	incompliant		5	5	1	1	male	Belgium	MSM	yes,STI	man	Missing	Missing	unknown	160000000	284092	Unknown	Missing	Missing	Missing	Missing	3	unknown	unknown	HIV+	yes,STI	unknown	source no IDU	source MSM	source Commercial Sex Worker	no history of prison	no history of orgy	source has multiple partners	source with other risk factors	no unknown risk factors	Missing	28				Unknown	C1	treatment given	2012-06-21 08:56:00		Patient accepted treatment	Unknown	Missing
267	1	compliant		29	28	1	1	male	Belgium	MSM	yes,loss of blood	man	Missing	Belgium	yes,usual partner	150000000	213345	Unknown	HCV-	AcHbS<10	AcBhC -	VDRL-	2	yes, subj adverse event	yes, adverse event	HIV+	yes,loss of blood	unknown	unknown	source MSM	unknown	unknown	unknown	unknown	unknown	Missing	Missing	34	4.26667			yes, treated	A1	Unknown			Unknown	Unknown	AgHbS -
268	1	never received treatment		0	0	1	1	male	Belgium	MSM	no	man	Missing	Belgium	no	160000000	291150	Unknown	Missing	Missing	Missing	Missing	3	unknown	unknown	unknown HIV status	unknown	unknown	source no IDU	source MSM	source no Commercial Sex Worker	no history of prison	no history of orgy	source has multiple partners	no other risk factors	no unknown risk factors	Missing	32	21.05			Unknown	F3	Unknown			Unknown	Unknown	Missing
269	1	compliant		89	28	0	0	female	Belgium	Heterosexual	unknown	man	Missing	Missing	unknown	160000000	349597	Unknown	HCV-	Missing	Missing	VDRL-	2	no subj adverse event	no adverse event	unknown HIV status	unknown	unknown	unknown	unknown	unknown	unknown	unknown	unknown	unknown	Missing	Missing	55	3.16667			Unknown	A7	treatment given	2013-09-27 06:00:00	4.16667	Patient accepted treatment	Unknown	AgHbS +
270	1	incompliant		5	5	1	1	male	North Africa	MSM	no	man	no high prevalence region	North Africa	yes,other	160000000	348536	Unknown	HCV-	AcHbS >10 +	AcBhC -	VDRL-	2	no subj adverse event	no adverse event	unknown HIV status	no	yes	source no IDU	source MSM	source no Commercial Sex Worker	no history of prison	no history of orgy	no history multipartnership	no other risk factors	no unknown risk factors	Missing	26	2			Unknown	C4	treatment given	2013-09-20 01:45:00	2.25	Patient accepted treatment	Unknown	AgHbS -
271	1	never received treatment		0	0	1	1	female	Sub Saharian Africa	Heterosexual	unknown	man	Former Sovietic Union	Eastern Europe	unknown	160000000	360961	Unknown	Missing	Missing	Missing	Missing	3	unknown	unknown	unknown HIV status	unknown	no	source no IDU	source no MSM	source no Commercial Sex Worker	no history of prison	no history of orgy	no history multipartnership	no other risk factors	no unknown risk factors	Missing	34	14			Unknown	B5	Unknown			Unknown	No indication for treatment	Missing
272	1	never received treatment		0	0	1	1	male	Europe	Heterosexual	no	woman	Missing	Europe	yes,other	160000000	300416	Unknown	Missing	Missing	Missing	Missing	3	unknown	unknown	unknown HIV status	unknown	no	source no IDU	source no MSM	source no Commercial Sex Worker	no history of prison	no history of orgy	no history multipartnership	no other risk factors	no unknown risk factors	RDT not done	36	40.75			Unknown	C5	Unknown			Unknown	No indication for treatment	Missing
273	1	compliant		28	28	1	1	male	Belgium	MSM	no	man	Missing	Missing	unknown	160000000	349056	Unknown	Missing	Missing	Missing	Missing	3	unknown	unknown	unknown HIV status	unknown	yes	source no IDU	source MSM	source no Commercial Sex Worker	no history of prison	no history of orgy	source has multiple partners	no other risk factors	no unknown risk factors	Missing	40	3.5			Unknown	C3	treatment given	2013-09-23 17:00:00	4	Patient accepted treatment	Unknown	Missing
274	1			5	5	1	1	male	Belgium	Heterosexual	unknown	woman	Sub Saharian Africa	Sub Saharian Africa	no	160000000	295375	Unknown	Missing	Missing	Missing	Missing	3	unknown	unknown	unknown HIV status	unknown	yes	source no IDU	source no MSM	source Commercial Sex Worker	no history of prison	no history of orgy	no history multipartnership	no other risk factors	no unknown risk factors	RDT HIV-	52	8.65			Unknown	C3	treatment given	2012-09-21 10:35:00	9.23333	Patient accepted treatment	Unknown	Missing
275	1	incompliant		5	5	1	1	male	Sub Saharian Africa	Bisexual	yes,wound	man	Missing	Belgium	yes,usual partner	150000000	226181	Unknown	Missing	Missing	Missing	Missing	3	unknown	unknown	HIV+	unknown	unknown	unknown	source MSM	unknown	unknown	unknown	unknown	unknown	Missing	Missing	37	42.0167			no treatment	C1	treatment given	2011-05-12 20:34:00	43.0833	Patient accepted treatment	Unknown	Missing
276	1	compliant		36	28	1	1	male	Belgium	MSM	no	man	Missing	Europe	no	160000000	327226	Unknown	HCV-	AcHbS<10	AcBhC -	VDRL+	2	unknown	yes, adverse event	HIV+	no	unknown	unknown	source MSM	unknown	unknown	unknown	unknown	unknown	Missing	Missing	29	1.5			Unknown	A1	treatment given	2013-04-12 16:31:00	1.51667	Patient accepted treatment	Unknown	AgHbS -
277	1	incompliant		5	17	1	1	male		MSM	no	man	Former Sovietic Union	Eastern Europe	unknown	150000000	261298	Unknown	HCV-	AcHbS >10 +	AcHbC +	VDRL-	3	no subj adverse event	no adverse event	unknown HIV status	unknown	yes	unknown	source MSM	unknown	unknown	unknown	source has multiple partners	unknown	Missing	Missing	25	0.1			Unknown	D3	treatment given	2012-01-16 23:00:00	1.1	Patient accepted treatment	Unknown	AgHbS -
277	2	never received treatment		0	0	1	1	male	Belgium	MSM	yes,loss of blood	man	Missing	Belgium	no	160000000	296565	Unknown	Missing	Missing	Missing	Missing	3	unknown	unknown	unknown HIV status	unknown	unknown	unknown	source MSM	unknown	unknown	unknown	unknown	unknown	Missing	RDT HIV-	26	6			Unknown	A3	no treatment given			Unknown	Unknown	Missing
277	3	compliant		23	28	1	1	male	Belgium	MSM	yes,loss of blood	man	Missing	Sub Saharian Africa	no	160000000	300300	Unknown	HCV-	AcHbS >10 +	AcHbC +	VDRL-	2	unknown	unknown	unknown HIV status	unknown	unknown	unknown	source MSM	unknown	unknown	unknown	unknown	unknown	Missing	Missing	26	23.6333			Unknown	A3	treatment given	2012-10-19 19:00:00	26.6333	Patient accepted treatment	Unknown	AgHbS -
277	4	incompliant		18	18	1	1	male	Belgium	MSM	no	man	no high prevalence region	North Africa	yes,other	160000000	340132	Unknown	HCV-	AcHbS >10 +	AcHbC +	VDRL-	2	unknown	unknown	unknown HIV status	no	unknown	source no IDU	source MSM	source Commercial Sex Worker	no history of prison	source participate to orgies	source has multiple partners	no other risk factors	no unknown risk factors	Missing	27	35.25			Unknown	A4	treatment given	2013-07-12 14:00:00	37	Patient accepted treatment	Unknown	AgHbS -
277	5	incompliant		19	19	1	1	male	Belgium	MSM	unknown	man	Missing	North Africa	unknown	160000000	362859	Unknown	HCV-	AcHbS >10 +	AcHbC +	VDRL+	2	no subj adverse event	no adverse event	HIV-	no	no	source no IDU	source MSM	source Commercial Sex Worker	no history of prison	no history of orgy	source has multiple partners	no other risk factors	no unknown risk factors	Missing	27	11.25			Unknown	D4	treatment given	2013-12-14 14:40:00	11.6667	Patient accepted treatment	Unknown	AgHbS -
278	1	compliant		34	28	1	1	male	Belgium	MSM	no	man		Unknown	unknown	160000000	333325	Unknown	Missing	Missing	Missing	Missing	3	unknown	unknown	HIV+	yes,STI	unknown	source no IDU	source MSM	source no Commercial Sex Worker	no history of prison	no history of orgy	no history multipartnership	no other risk factors	source with unknown risk factors	RDT not done	23	13.7659			Unknown	A1	treatment given	2013-05-25 13:00:00	13.9992	Patient accepted treatment	Unknown	Missing
279	1	never received treatment		0	0	1	1	female		Heterosexual	no	man	Missing	Missing	unknown	150000000	221633	Unknown	Missing	Missing	Missing	Missing	3	unknown	unknown	unknown HIV status	unknown	unknown	unknown	unknown	unknown	unknown	unknown	unknown	unknown	Missing	Missing	31	41.6833			Unknown	B6	no treatment given			Unknown	No indication for treatment	Missing
280	1	compliant		18	28	1	1	female	Belgium	Heterosexual	no	man	Missing	Unknown	no	150000000	249706	Unknown	Missing	Missing	Missing	Missing	2	unknown	unknown	unknown HIV status	unknown	unknown	source no IDU	source no MSM	source no Commercial Sex Worker	no history of prison	no history of orgy	no history multipartnership	no other risk factors	no unknown risk factors	RDT not done	20	72			Unknown	A7	treatment given	2011-11-01 11:00:00	72	Patient accepted treatment	Unknown	Missing
281	1	never received treatment		0	0	1	1	male	Europe	Heterosexual	unknown	woman	Missing	Europe	yes,other	160000000	339377	Unknown	Missing	Missing	Missing	Missing	3	unknown	unknown	unknown HIV status	unknown	yes	source no IDU	source no MSM	source no Commercial Sex Worker	no history of prison	no history of orgy	no history multipartnership	no other risk factors	source with unknown risk factors	Missing	23	4.5			Unknown	D6	Unknown			Unknown	Unknown	Missing
282	1	compliant		28	28	0	0	female	Belgium	Heterosexual	no	man	Missing	Belgium	no	150000000	250066	Unknown	Missing	Missing	Missing	Missing	2	no subj adverse event	no adverse event	unknown HIV status	unknown	unknown	unknown	unknown	unknown	unknown	unknown	unknown	unknown	source with unknown risk factors	Missing	34	61.6167			Unknown	B5	Unknown			Unknown	Unknown	Missing
283	1	incompliant		5	5	1	1	male	Belgium	Heterosexual	unknown	woman	no high prevalence region	Belgium	no	160000000	293562	Unknown	HCV-	AcHbS >10 +	AcBhC -	VDRL-	2	unknown	unknown	unknown HIV status	unknown	yes	source no IDU	source no MSM	source no Commercial Sex Worker	no history of prison	no history of orgy	source has multiple partners	no other risk factors	no unknown risk factors	RDT not done	21	20.75			Unknown	C3	treatment given	2012-09-07 23:30:00	21	Patient accepted treatment	Unknown	AgHbS -
284	1	never received treatment		0	0	0	0	male	Belgium	Heterosexual	no	woman	Missing	Belgium	no	150000000	282517	Unknown	Missing	Missing	Missing	Missing	3	unknown	unknown	unknown HIV status	yes,wound	yes	source no IDU	source no MSM	source no Commercial Sex Worker	no history of prison	no history of orgy	source has multiple partners	no other risk factors	no unknown risk factors	Missing	22	63.5			Unknown	C5	no treatment given			Unknown	No indication for treatment	Missing
285	1	compliant		23	28	1	1	male	Belgium	Bisexual	no	woman	no high prevalence region	Belgium	no	150000000	273091	Unknown	Missing	Missing	Missing	VDRL-	2	no subj adverse event	no adverse event	unknown HIV status	no	yes	source no IDU	source no MSM	source no Commercial Sex Worker	no history of prison	source participate to orgies	source has multiple partners	no other risk factors	no unknown risk factors	Missing	35	18			Unknown	C7	treatment given	2012-04-03 17:30:00	18.5	Patient accepted treatment	Unknown	Missing
286	1	never received treatment		0	0	1	1	male	Belgium	Heterosexual	unknown	woman	no high prevalence region	Belgium	yes,other	150000000	251386	Unknown	Missing	Missing	Missing	Missing	3	unknown	unknown	unknown HIV status	unknown	yes	source no IDU	source no MSM	source no Commercial Sex Worker	no history of prison	no history of orgy	source has multiple partners	no other risk factors	no unknown risk factors	RDT not done	17	6.8			Unknown	C3	Unknown			Unknown	RT on source patient negative	Missing
287	1	never received treatment		0	0	1	1	male	Eastern Europe	MSM	no	man	Missing	North Africa	no	160000000	314465	Unknown	Missing	Missing	Missing	Missing	3	unknown	unknown	unknown HIV status	no	unknown	unknown	source MSM	unknown	unknown	unknown	unknown	unknown	Missing	RDT HIV-	30				Unknown	A4	no treatment given			Unknown	Unknown	Missing
288	1	compliant		31	28	1	1	male	Belgium	MSM	no	man	Missing	North Africa	no	160000000	299870	GI side effect	HCV-	AcHbS<10	AcBhC -	VDRL-	2	unknown	unknown	unknown HIV status	no	yes	source no IDU	source MSM	source no Commercial Sex Worker	no history of prison	no history of orgy	source has multiple partners	no other risk factors	no unknown risk factors	RDT not done	32				Unknown	D4	treatment given	2012-10-20 20:09:00	42.15	Patient accepted treatment	Unknown	AgHbS +
289	1	compliant		26	26	0.666667	1	male	Belgium	Heterosexual	unknown	woman	Former Sovietic Union	Former Sovietic Union	unknown	160000000	309818	hepato-pancreatic toxicity	HCV-	AcHbS >10 +	AcBhC -	VDRL-	2	no subj adverse event	yes, adverse event	unknown HIV status	unknown	yes	source no IDU	source no MSM	source no Commercial Sex Worker	no history of prison	no history of orgy	no history multipartnership	no other risk factors	source with unknown risk factors	Missing	21				Unknown	C5	Unknown			Unknown	Unknown	AgHbS -
290	1		Indication revised	5	5	1	1	male	Belgium	Heterosexual	unknown	woman	Missing	Belgium	unknown	160000000	330714	Unknown	HCV-	AcHbS<10	AcBhC -	VDRL-	2	unknown	unknown	unknown HIV status	unknown	unknown	source no IDU	source no MSM	source Commercial Sex Worker	no history of prison	no history of orgy	source has multiple partners	no other risk factors	no unknown risk factors	Missing	26				Unknown	F3	treatment given	2013-05-07 14:00:00	41.5167	Patient accepted treatment	Unknown	AgHbS -
291	1	never received treatment		0	0	1	1	male	Belgium	Heterosexual	no	woman	Sub Saharian Africa	Sub Saharian Africa	yes,usual partner	150000000	252505	Unknown	HCV-	AcHbS<10	AcBhC -	VDRL-	2	unknown	unknown	unknown HIV status	unknown	yes	source no IDU	source no MSM	source no Commercial Sex Worker	no history of prison	no history of orgy	no history multipartnership	no other risk factors	no unknown risk factors	Missing	27	43			Unknown	C5	Unknown			Unknown	Unknown	AgHbS -
292	1	compliant		30	28	1	1	male	Sub Saharian Africa	Heterosexual	other	woman	Sub Saharian Africa	Sub Saharian Africa	unknown	160000000	290224	Unknown	HCV-	AcHbS >10 +	AcHbC +	VDRL-	2	unknown	unknown	unknown HIV status	unknown	unknown	source no IDU	source no MSM	source Commercial Sex Worker	no history of prison	no history of orgy	source has multiple partners	no other risk factors	no unknown risk factors	Missing	32	17.5			Unknown	C3	treatment given	2012-08-09 16:00:00	18	Patient accepted treatment	Unknown	AgHbS -
293	1	never received treatment	Indication revised	0	0	1	1	male	Latin America	Heterosexual	no	woman	Sub Saharian Africa	Sub Saharian Africa	no	160000000	335833	Unknown	HCV-	AcHbS<10	AcBhC -	VDRL-	2	unknown	unknown	unknown HIV status	unknown	yes	source no IDU	source no MSM	source Commercial Sex Worker	no history of prison	no history of orgy	no history multipartnership	no other risk factors	no unknown risk factors	Missing	37	12.6167			Unknown	C3	no treatment given			Patient refused indicated treatment	Unknown	AgHbS -
294	1	compliant		38	28	1	1	male	Belgium	Heterosexual	no	woman	Latin America	Latin America	no	160000000	332150	Unknown	Missing	Missing	Missing	Missing	2	unknown	unknown	unknown HIV status	no	yes	source no IDU	source no MSM	source Commercial Sex Worker	no history of prison	no history of orgy	no history multipartnership	no other risk factors	no unknown risk factors	Missing	38	6.7			Unknown	C4	treatment given	2013-05-17 03:00:00	7.2	Unknown	Unknown	Missing
295	1		Other	13	13	0	0	female	Sub Saharian Africa	Heterosexual	no	man	Sub Saharian Africa	Sub Saharian Africa	unknown	160000000	318915	Unknown	HCV-	AcHbS >10 +	AcBhC -	VDRL-	2	unknown	unknown	unknown HIV status	unknown	unknown	source no IDU	source no MSM	source no Commercial Sex Worker	no history of prison	no history of orgy	source has multiple partners	no other risk factors	source with unknown risk factors	Missing	35	37			Unknown	B3	treatment given	2013-02-16 17:30:00	37.5	Patient accepted treatment	Unknown	AgHbS -
296	1	incompliant		15	15	0	0	female	Europe	Heterosexual	unknown	man	Missing	Sub Saharian Africa	yes,other	150000000	240367	Unknown	no analysis	AcHbS >10 +	AcBhC -	VDRL-	2	unknown	unknown	unknown HIV status	no	unknown	unknown	unknown	unknown	unknown	unknown	unknown	unknown	Missing	Missing	27	56.0667			Unknown	B5	treatment given	2011-08-30 15:30:00	56.5667	Patient accepted treatment	Unknown	AgHbS -
297	1	incompliant		5	5	1	1	female	Sub Saharian Africa	Heterosexual	no	man	Sub Saharian Africa	Sub Saharian Africa	yes,other	150000000	255078	Unknown	HCV-	AcHbS<10	AcHbC +	VDRL-	2	unknown	unknown	unknown HIV status	unknown	yes	unknown	unknown	unknown	unknown	unknown	unknown	unknown	Missing	Missing	23	50.5			Unknown	B5	treatment given	2011-12-05 11:30:00	51	Patient accepted treatment	Unknown	AgHbS -
298	1	never received treatment		0	0	1	1	female	Belgium	Heterosexual	no	man	Missing	Belgium	unknown	160000000	355117	Unknown	Missing	Missing	Missing	Missing	3	unknown	unknown	unknown HIV status	no	unknown	source no IDU	source no MSM	source no Commercial Sex Worker	no history of prison	no history of orgy	no history multipartnership	no other risk factors	no unknown risk factors	Missing	22	17.7333			Unknown	B6	Unknown			Unknown	No indication for treatment	Missing
299	1	incompliant		5	5	1	1	female	Sub Saharian Africa	Heterosexual	no	man	Missing	Sub Saharian Africa	yes,other	160000000	300806	Unknown	Missing	Missing	Missing	Missing	3	unknown	unknown	unknown HIV status	unknown	unknown	source no IDU	source no MSM	source no Commercial Sex Worker	no history of prison	no history of orgy	no history multipartnership	no other risk factors	no unknown risk factors	RDT not done	18	5.36667			Unknown	B7	treatment given	2012-10-26 22:32:00	7.43333	Patient accepted treatment	Unknown	Missing
300	1	never received treatment	Indication revised	0	0	1	1	male	North Africa	Heterosexual	no	tansgender	Missing	Belgium	yes,other	160000000	314138	Unknown	HCV-	AcHbS >10 +	AcHbC +	Missing	2	unknown	unknown	unknown HIV status	no	unknown	unknown	unknown	source Commercial Sex Worker	unknown	unknown	source has multiple partners	unknown	Missing	Missing	41	19.7167			Unknown	C4	treatment given	2013-01-13 21:18:00	25.1667	Patient accepted treatment	Unknown	AgHbS -
301	1	compliant		20	28	1	1	male	Belgium	MSM	yes,loss of blood	man	Missing	Belgium	yes,other	160000000	292477	GI side effect	HCV-	AcHbS >10 +	AcBhC -	VDRL-	2	unknown	unknown	HIV+	unknown	unknown	unknown	source MSM	unknown	unknown	unknown	unknown	unknown	Missing	Missing	37	14.2833			Unknown	A1	treatment given	2012-08-29 13:10:00	15.1667	Patient accepted treatment	Unknown	AgHbS -
302	1	incompliant		14	14	1	1	male	South East Asia	Bisexual	no	man	Former Sovietic Union	Eastern Europe	no	160000000	346038	Unknown	HCV-	AcHbS >10 +	AcBhC -	VDRL-	2	unknown	unknown	HIV-	no	unknown	source no IDU	source MSM	source no Commercial Sex Worker	no history of prison	no history of orgy	no history multipartnership	no other risk factors	no unknown risk factors	Missing	27	7.61667			Unknown	C4	treatment given	2013-09-02 06:00:00	7.61667	Patient accepted treatment	Unknown	AgHbS -
303	1	never received treatment		0	0	1	1	female	Belgium	Heterosexual	no	man	Missing	Belgium	yes,usual partner	160000000	336418	Unknown	Missing	Missing	Missing	Missing	3	unknown	unknown	unknown HIV status	unknown	unknown	unknown	unknown	unknown	unknown	unknown	unknown	unknown	Missing	Missing	30	1.58333			Unknown	B5	Unknown			Unknown	No indication for treatment	Missing
304	1	incompliant		5	5	0	0	female	Belgium	Heterosexual	unknown	man	Missing	Europe	yes,other	160000000	293215	Unknown	Missing	Missing	Missing	Missing	3	unknown	unknown	unknown HIV status	unknown	unknown	unknown	unknown	unknown	unknown	unknown	unknown	unknown	Missing	Missing	21	3.48333			Unknown	B7	treatment given	2012-09-05 07:15:00	4.75	Patient accepted treatment	Unknown	Missing
305	1	never received treatment		0	0	1	1	male	Sub Saharian Africa	Heterosexual	yes,loss of blood	woman	Missing	Missing	no	150000000	211587	Unknown	Missing	Missing	Missing	Missing	3	unknown	unknown	HIV+	unknown	unknown	unknown	unknown	unknown	unknown	unknown	unknown	unknown	Missing	RDT not done	31				yes, treated	C1	Unknown			Unknown	Unknown	Missing
305	2	incompliant		19	19	1	1	male	Sub Saharian Africa	Heterosexual	unknown	woman	Missing	Belgium	no	150000000	262902	hepato-pancreatic toxicity	HCV-	AcHbS<10	AcBhC -	VDRL-	1	unknown	unknown	HIV+	no	unknown	unknown	unknown	unknown	unknown	unknown	unknown	unknown	Missing	Missing	32	3.00242			yes, treated	C1	treatment given	2012-01-27 15:30:00	3.50242	Patient accepted treatment	Unknown	AgHbS -
305	3	compliant		36	28	1	1	male	North Africa	Heterosexual	yes,wound	woman		North Africa	no	150000000	272721	hepato-pancreatic toxicity	no analysis	no analysis	no analysis	no analysis	1	unknown	unknown	HIV+	unknown	no	source no IDU	source no MSM	source Commercial Sex Worker	no history of prison	no history of orgy	source has multiple partners	no other risk factors	no unknown risk factors	RDT not done	32	9.18142			Unknown	C1	treatment given			Patient accepted treatment	Unknown	no analysis
305	4	compliant		44	28	1	1	male	Sub Saharian Africa	Heterosexual	no	woman	Missing	Sub Saharian Africa	yes,other	160000000	321465	Unknown	HCV-	AcHbS<10	AcBhC -	VDRL-	3	yes, subj adverse event	yes, adverse event	HIV+	yes,wound	unknown	unknown	unknown	unknown	unknown	unknown	unknown	unknown	Missing	Missing	33	54.5			Unknown	C1	Unknown	2013-03-06 09:26:00	54.4333	Unknown	Unknown	AgHbS -
306	1	never received treatment		0	0	1	1	male	Europe	MSM	no	man	Missing	Unknown	unknown	160000000	340384	Unknown	HCV-	AcHbS<10	AcBhC -	VDRL-	3	unknown	unknown	unknown HIV status	unknown	unknown	unknown	source MSM	unknown	unknown	unknown	unknown	unknown	Missing	Missing	36	8.68333			Unknown	A3	Unknown			Unknown	No indication for treatment	AgHbS -
307	1	incompliant		21	21	1	1	male	Belgium	Heterosexual	no	man	Missing	Belgium	unknown	150000000	249790	Unknown	HCV-	AcHbS<10	AcBhC -	VDRL-	2	no subj adverse event	no adverse event	HIV+	unknown	unknown	source IDU	source no MSM	source no Commercial Sex Worker	no history of prison	no history of orgy	no history multipartnership	no other risk factors	no unknown risk factors	RDT not done	44	1.83708			Unknown	J2	treatment given			Patient accepted treatment	Unknown	AgHbS -
307	2	compliant		28	28	1	1	male	Belgium	Heterosexual	no	woman	Missing	Europe	yes,other	160000000	356013	GI side effect	HCV-	AcHbS<10	AcBhC -	VDRL-	1	unknown	unknown	HIV+	yes,STI	unknown	unknown	unknown	unknown	unknown	unknown	unknown	unknown	Missing	RDT not done	46	16.75			yes, treated	C1	treatment given			Patient accepted treatment	Unknown	AgHbS -
308	1	never received treatment		0	0	1	1	female	Belgium	Heterosexual	no	man	Missing	Belgium	yes,other	150000000	263307	Unknown	Missing	Missing	Missing	Missing	3	unknown	unknown	unknown HIV status	no	no	unknown	unknown	unknown	unknown	unknown	unknown	unknown	Missing	Missing	24	65.3833			Unknown	B6	Unknown			Unknown	RT on source patient negative	Missing
309	1	compliant		15	28	1	1	male	Belgium	Heterosexual	no	woman	Sub Saharian Africa	Sub Saharian Africa	unknown	150000000	267403	GI side effect	HCV-	AcHbS<10	AcBhC -	VDRL-	2	unknown	unknown	unknown HIV status	unknown	unknown	source no IDU	source no MSM	source no Commercial Sex Worker	no history of prison	no history of orgy	no history multipartnership	no other risk factors	no unknown risk factors	Missing	33				Unknown	C5	treatment given	2012-02-25 12:20:00		Patient accepted treatment	Unknown	AgHbS -
310	1	incompliant		5	5	0	0	male	Europe	MSM	no	man		Unknown	unknown	160000000	317099	Unknown	Missing	Missing	Missing	Missing	3	unknown	unknown	unknown HIV status	unknown	unknown	source no IDU	source MSM	source no Commercial Sex Worker	no history of prison	no history of orgy	no history multipartnership	no other risk factors	no unknown risk factors	Missing	35	23.2			Unknown	D3	treatment given			Patient accepted treatment	Unknown	Missing
311	1	never received treatment		0	0	1	1	male	Belgium	Heterosexual	no	woman	Missing	Latin America	unknown	150000000	225832	Unknown	Missing	Missing	Missing	Missing	3	unknown	unknown	unknown HIV status	unknown	unknown	unknown	unknown	unknown	unknown	unknown	unknown	unknown	Missing	Missing	30	1.6			Unknown	C5	Unknown			Unknown	Unknown	Missing
312	1	never received treatment		0	0	0	0	male	Europe	Heterosexual	unknown	woman	Missing	Belgium	unknown	150000000	223384	Unknown	Missing	Missing	Missing	Missing	3	unknown	unknown	unknown HIV status	unknown	unknown	unknown	unknown	unknown	unknown	unknown	unknown	unknown	Missing	Missing	32	17.6667			Unknown	C5	Unknown			Unknown	Unknown	Missing
313	1	compliant		29	28	1	1	male	Asia	Heterosexual	no	woman	Missing	Eastern Europe	no	160000000	339689	GI side effect	HCV-	AcHbS >10 +	AcBhC -	VDRL-	2	yes, subj adverse event	yes, adverse event	unknown HIV status	unknown	unknown	source IDU	source no MSM	source no Commercial Sex Worker	no history of prison	no history of orgy	source has multiple partners	no other risk factors	no unknown risk factors	Missing	28	66.5			Unknown	C3	treatment given	2013-07-08 22:00:00	67	Patient accepted treatment	Unknown	AgHbS -
314	1	incompliant		12	12	1	1	male	North Africa	Bisexual	unknown	man	Missing	Latin America	unknown	150000000	235384	Unknown	HCV-	AcHbS<10	AcBhC -	VDRL-	2	no subj adverse event	no adverse event	unknown HIV status	unknown	unknown	source no IDU	source MSM	source no Commercial Sex Worker	no history of prison	no history of orgy	no history multipartnership	no other risk factors	no unknown risk factors	Missing	33	67.25			Unknown	A3	Unknown			Unknown	Unknown	AgHbS -
314	2	incompliant		12	12	1	1	male	North Africa	Bisexual	no	woman	Missing	Eastern Europe	no	160000000	345823	Unknown	HCV-	AcHbS<10	AcBhC -	VDRL-	2	unknown	unknown	unknown HIV status	yes,wound	yes	source no IDU	source no MSM	source Commercial Sex Worker	no history of prison	no history of orgy	no history multipartnership	no other risk factors	no unknown risk factors	RDT not done	35	46			Unknown	C3	treatment given	2013-08-30 16:00:00	47	Patient accepted treatment	Unknown	AgHbS -
315	1	compliant		29	28	0.666667	1	female	Belgium	Heterosexual	unknown	man	Sub Saharian Africa	Sub Saharian Africa	no	150000000	231974	GI side effect	HCV-	no analysis	no analysis	VDRL-	2	unknown	unknown	unknown HIV status	unknown	unknown	source no IDU	source no MSM	source no Commercial Sex Worker	no history of prison	no history of orgy	no history multipartnership	no other risk factors	source with unknown risk factors	Missing	20	6.68333			Unknown	A7	treatment given	2011-06-22 15:47:00	8.46667	Patient accepted treatment	Unknown	AgHbS -
316	1	incompliant	Patient own decision	5	5	1	1	female	Sub Saharian Africa	Heterosexual	no	man	Sub Saharian Africa	Sub Saharian Africa	yes,other	160000000	355050	Unknown	HCV-	AcHbS >10 +	AcBhC -	VDRL-	2	unknown	unknown	unknown HIV status	no	unknown	source no IDU	source no MSM	source no Commercial Sex Worker	no history of prison	no history of orgy	no history multipartnership	no other risk factors	source with unknown risk factors	RDT not done	19	42			Unknown	B4	treatment given	2013-10-31 20:00:00	43	Patient accepted treatment	Unknown	AgHbS -
317	1	compliant		28	28	1	1	male		Heterosexual	no	woman	Missing	Missing	unknown	150000000	208729	Unknown	HCV-	AcHbS >10 +	AcBhC -	VDRL-	1	unknown	unknown	unknown HIV status	unknown	unknown	unknown	unknown	source Commercial Sex Worker	unknown	unknown	unknown	unknown	Missing	Missing	27				Unknown	C3	treatment given	2011-01-05 15:20:00		Unknown	Unknown	AgHbS -
318	1	never received treatment		0	0	0	0	female	Latin America	Heterosexual	unknown	man	no high prevalence region	Asia	yes,other	150000000	216756	Unknown	Missing	Missing	Missing	Missing	3	unknown	unknown	HIV-	no	no	source no IDU	source no MSM	source no Commercial Sex Worker	no history of prison	no history of orgy	no history multipartnership	no other risk factors	no unknown risk factors	Missing	36	5.26667			Unknown	A7	Unknown			Unknown	Unknown	Missing
319	1	compliant		20	28	1	1	male	Belgium	MSM	unknown	man	Missing	Europe	yes,other	150000000	221969	GI side effect	HCV-	AcHbS >10 +	AcBhC -	VDRL+	2	unknown	yes, adverse event	HIV+	unknown	unknown	unknown	source MSM	unknown	unknown	unknown	unknown	unknown	Missing	Missing	43	54.8333			Unknown	A1	treatment given	2011-04-11 17:00:00	55	Patient accepted treatment	Unknown	AgHbS -
320	1	never received treatment		0	0	1	1	male	Belgium	Heterosexual	no	woman	no high prevalence region	Belgium	no	160000000	357560	Unknown	Missing	Missing	Missing	Missing	3	unknown	unknown	unknown HIV status	no	yes	source no IDU	source no MSM	source no Commercial Sex Worker	no history of prison	no history of orgy	no history multipartnership	no other risk factors	source with unknown risk factors	RDT not done	27	16.55			Unknown	C6	Unknown			Unknown	No indication for treatment	Missing
321	1	incompliant		5	5	0	0	male	Asia	MSM	unknown	man	no high prevalence region	North Africa	unknown	160000000	357380	Unknown	Missing	Missing	Missing	Missing	3	unknown	unknown	unknown HIV status	unknown	unknown	source no IDU	source MSM	source no Commercial Sex Worker	no history of prison	no history of orgy	no history multipartnership	no other risk factors	no unknown risk factors	Missing	26	11.7333			Unknown	A7	treatment given	2013-11-14 18:30:00	12.5	Patient accepted treatment	Unknown	Missing
322	1	incompliant		17	17	1	1	male	Belgium	MSM	unknown	man	Sub Saharian Africa	Sub Saharian Africa	no	160000000	361089	Unknown	Missing	Missing	Missing	Missing	3	unknown	unknown	unknown HIV status	unknown	unknown	source no IDU	source MSM	source no Commercial Sex Worker	no history of prison	no history of orgy	no history multipartnership	no other risk factors	source with unknown risk factors	RDT not done	25	4			Unknown	A3	treatment given	2013-12-04 23:15:00	4.25	Patient accepted treatment	Unknown	Missing
323	1	compliant		26	26	1	1	male	North Africa	Heterosexual	other	woman	Missing	Missing	unknown	150000000	262838	Unknown	Missing	no analysis	AcBhC -	VDRL-	2	unknown	unknown	unknown HIV status	unknown	unknown	unknown	unknown	unknown	unknown	unknown	source has multiple partners	unknown	Missing	Missing	21	44.5			Unknown	C3	treatment given	2012-01-24 22:34:00	45.5667	Patient accepted treatment	Unknown	AgHbS -
324	1	compliant		28	28	1	1	male	Sub Saharian Africa	Heterosexual	no	woman		Eastern Europe	no	150000000	258553	Unknown	HCV-	AcHbS<10	AcBhC -	VDRL-	2	yes, subj adverse event	unknown	unknown HIV status	unknown	yes	source no IDU	source no MSM	source Commercial Sex Worker	no history of prison	no history of orgy	no history multipartnership	no other risk factors	no unknown risk factors	RDT not done	20				Unknown	C3	treatment given	2011-12-26 12:10:00	17.1667	Patient accepted treatment	Unknown	AgHbS -
325	1	compliant		24	28	1	1	male	Belgium	Heterosexual	yes,loss of blood	woman	Missing	Sub Saharian Africa	yes,usual partner	150000000	276300	Unknown	Missing	Missing	Missing	Missing	2	no subj adverse event	no adverse event	HIV+	yes,loss of blood	unknown	unknown	unknown	unknown	unknown	unknown	unknown	unknown	Missing	Missing	28	80.5	2011-12-26		yes, treated	C1	treatment given	2012-04-24 20:12:00	18.2	Patient accepted treatment	Unknown	Missing
326	1	compliant		28	28	1	1	male	North Africa	Heterosexual	no	woman	Missing	Belgium	yes,other	150000000	210871	Unknown	HCV-	AcHbS >10 +	no analysis	no analysis	2	unknown	unknown	unknown HIV status	yes,loss of blood	unknown	unknown	unknown	unknown	unknown	unknown	unknown	unknown	Missing	Missing	22	16.1667			Unknown	C5	treatment given	2011-11-27 11:00:00	7312.67	Unknown	Unknown	AgHbS -
327	1	compliant		29	28	1	1	male	Belgium	MSM	no	man	Missing	Latin America	yes,other	160000000	341693	Unknown	HCV-	AcHbS >10 +	AcBhC -	VDRL-	1	yes, subj adverse event	unknown	HIV+	yes,STI	unknown	unknown	source MSM	unknown	unknown	unknown	unknown	unknown	Missing	Missing	22	2.5			Unknown	A1	treatment given			Patient accepted treatment	Unknown	AgHbS -
328	1	never received treatment		0	0	1	1	male	North Africa	Heterosexual	no	woman	Missing	Belgium	yes,other	150000000	255578	Unknown	Missing	Missing	Missing	Missing	3	unknown	unknown	unknown HIV status	unknown	unknown	unknown	unknown	unknown	unknown	unknown	unknown	unknown	source with unknown risk factors	RDT not done	20	25.8333			Unknown	C5	Unknown			Patient accepted treatment	Unknown	Missing
329	1	never received treatment		0	0	0	0	male	North Africa	Heterosexual	no	woman	no high prevalence region	Belgium	yes,usual partner	160000000	350795	Unknown	Missing	Missing	Missing	Missing	3	unknown	unknown	HIV+	unknown	yes	source IDU	source no MSM	source no Commercial Sex Worker	no history of prison	no history of orgy	no history multipartnership	no other risk factors	source with unknown risk factors	Missing	22	93.75			Unknown	C1	Unknown			Unknown	Unknown	Missing
330	1	incompliant		5	5	1	1	female	Belgium	Heterosexual	unknown	man	Missing	North Africa	yes,usual partner	150000000	217497	GI side effect	HCV-	AcHbS<10	AcBhC -	VDRL-	2	yes, subj adverse event	yes, adverse event	HIV+	unknown	unknown	unknown	unknown	unknown	unknown	unknown	unknown	unknown	Missing	Missing	36	2	2010-12-30	786	no treatment	B1	treatment given	2011-03-12 01:30:00	2.5	Patient accepted treatment	Unknown	AgHbS -
331	1	compliant		52	28	1	1	female	Belgium	Heterosexual	unknown	man	Missing	North Africa	no	150000000	213796	GI side effect	HCV-	AcHbS<10	AcBhC -	VDRL-	2	yes, subj adverse event	yes, adverse event	unknown HIV status	unknown	yes	source no IDU	source no MSM	source no Commercial Sex Worker	no history of prison	no history of orgy	source has multiple partners	no other risk factors	no unknown risk factors	RDT not done	36	63.95			Unknown	B3	Unknown			Unknown	Unknown	AgHbS -
332	1	compliant		28	28	1	1	male	Belgium	MSM	unknown	man	Missing	Belgium	no	160000000	333618	Unknown	HCV-	AcHbS<10	AcHbC +	VDRL-	2	unknown	unknown	unknown HIV status	unknown	yes	source no IDU	source MSM	source no Commercial Sex Worker	no history of prison	no history of orgy	no history multipartnership	no other risk factors	no unknown risk factors	RDT not done	55	48			Unknown	A3	treatment given	2013-05-27 16:00:00	52	Patient accepted treatment	Unknown	AgHbS -
333	1	compliant		27	27	0.666667	1	female	North Africa	Heterosexual	no	man	Missing	Missing	unknown	150000000	268435	Unknown	HCV-	no analysis	no analysis	VDRL-	2	yes, subj adverse event	yes, adverse event	unknown HIV status	unknown	unknown	unknown	unknown	unknown	unknown	unknown	unknown	unknown	Missing	Missing	15	12.0667			Unknown	B7	treatment given	2012-03-03 19:29:00	14.8833	Patient accepted treatment	Unknown	AgHbS -
334	1	incompliant		5	5	1	1	female	Belgium	Heterosexual	no	man		Unknown	unknown	160000000	312705	Unknown	Missing	Missing	Missing	Missing	3	unknown	unknown	unknown HIV status	unknown	unknown	unknown	unknown	unknown	unknown	unknown	unknown	unknown	source with unknown risk factors	Missing	24	60			Unknown	B7	treatment given	2013-01-08 15:30:00	61.5	Patient accepted treatment	Unknown	Missing
335	1	compliant		28	28	1	1	male	Belgium	MSM	no	man	Missing	Belgium	unknown	150000000	261381	Unknown	HCV-	AcHbS<10	AcBhC -	VDRL-	2	unknown	no adverse event	unknown HIV status	unknown	unknown	unknown	source MSM	unknown	unknown	unknown	unknown	unknown	Missing	Missing	26	14.8333			Unknown	C3	treatment given	2012-01-17 15:45:00	15.25	Patient accepted treatment	Unknown	AgHbS -
336	1	never received treatment		0	0	1	1	male	Belgium	MSM	no	man	Missing	Latin America	yes,usual partner	160000000	329640	Unknown	Missing	Missing	Missing	Missing	3	unknown	unknown	HIV+	no	unknown	unknown	source MSM	unknown	unknown	unknown	unknown	unknown	Missing	Missing	35				Unknown	C1	Unknown			Unknown	other reasons	Missing
337	1	compliant		13	28	1	1	male	Belgium	MSM	no	man	Former Sovietic Union	Former Sovietic Union	no	150000000	258355	GI side effect	HCV-	AcHbS >10 +	AcHbC +	VDRL-	2	yes, subj adverse event	yes, adverse event	unknown HIV status	unknown	yes	source IDU	source MSM	source no Commercial Sex Worker	no history of prison	no history of orgy	source has multiple partners	no other risk factors	no unknown risk factors	Missing	33	10.75			Unknown	A3	treatment given	2011-12-24 15:00:00	11	Patient accepted treatment	Unknown	AgHbS -
338	2	compliant		36	28	1	1	female	Belgium	Heterosexual	no	man	Missing	Belgium	yes,usual partner	160000000	290234	GI side effect	HCV-	AcHbS<10	AcBhC -	VDRL-	2	unknown	yes, adverse event	HIV+	no	unknown	unknown	unknown	unknown	unknown	unknown	unknown	unknown	Missing	Missing	31	30.8333			Unknown	B1	treatment given	2012-08-09 19:00:00	31	Patient accepted treatment	Unknown	AgHbS -
339	1	compliant		32	28	1	1	male	Belgium	MSM	unknown	man	Missing	Latin America	no	150000000	229630	Unknown	HCV-	AcHbS<10	AcBhC -	VDRL-	2	unknown	unknown	unknown HIV status	unknown	unknown	unknown	source MSM	unknown	unknown	unknown	unknown	unknown	Missing	Missing	33	11.8333			Unknown	A3	treatment given	2011-06-05 16:32:00	12.5333	Patient accepted treatment	Unknown	AgHbS -
340	1	compliant		28	28	1	1	male	Europe	Heterosexual	no	woman	Missing	Belgium	no	160000000	311606	Unknown	HCV-	AcHbS >10 +	AcHbC +	VDRL-	2	no subj adverse event	no adverse event	unknown HIV status	unknown	yes	source no IDU	source no MSM	source no Commercial Sex Worker	no history of prison	no history of orgy	source has multiple partners	no other risk factors	no unknown risk factors	Missing	29	1.5			Unknown	C3	treatment given			Patient accepted treatment	Unknown	AgHbS -
341	1	never received treatment		0	0	1	1	male	Belgium	MSM	unknown	man	no high prevalence region	Missing	no	160000000	296564	Unknown	Missing	Missing	Missing	Missing	3	unknown	unknown	unknown HIV status	unknown	yes	source no IDU	source MSM	source no Commercial Sex Worker	no history of prison	no history of orgy	source has multiple partners	no other risk factors	no unknown risk factors	RDT HIV-	35	4			Unknown	C3	no treatment given			Unknown	Unknown	Missing
342	1	never received treatment		0	0	0	0	male	Asia	Heterosexual	no	woman	Missing	Missing	unknown	160000000	309598	Unknown	Missing	Missing	Missing	Missing	3	unknown	unknown	HIV+	unknown	unknown	unknown	unknown	unknown	unknown	unknown	unknown	unknown	Missing	Missing	22	2609.32			Unknown	E1	no treatment given			Unknown	Delay >72h	Missing
343	1	never received treatment		0	0	1	1	male	Belgium	Heterosexual	unknown	woman	no high prevalence region	North Africa	no	150000000	230246	Unknown	Missing	Missing	Missing	Missing	3	unknown	unknown	unknown HIV status	unknown	unknown	source IDU	source no MSM	source Commercial Sex Worker	no history of prison	no history of orgy	no history multipartnership	no other risk factors	no unknown risk factors	RDT not done	33				Unknown	F3	Unknown			Unknown	No indication for treatment	Missing
344	1	compliant		39	28	1	1	male	Europe	MSM	no	man	no high prevalence region	Belgium	unknown	150000000	242955	Unknown	HCV-	AcHbS >10 +	AcBhC -	VDRL-	2	no subj adverse event	yes, adverse event	unknown HIV status	unknown	unknown	source no IDU	source MSM	source no Commercial Sex Worker	no history of prison	no history of orgy	no history multipartnership	no other risk factors	no unknown risk factors	RDT not done	58				Unknown	K1	treatment given	2011-09-20 12:00:00	15.5	Patient accepted treatment	Unknown	AgHbS -
345	1	compliant		32	28	1	1	male	North Africa	Bisexual	no	man	no high prevalence region	Belgium	no	150000000	229734	Unknown	HCV-	AcHbS<10	AcBhC -	VDRL-	2	yes, subj adverse event	yes, adverse event	HIV+	no	unknown	source no IDU	source MSM	source no Commercial Sex Worker	no history of prison	no history of orgy	no history multipartnership	no other risk factors	no unknown risk factors	Missing	42	23.0333	2011-04-26		yes, treated	A2	treatment given	2011-06-06 10:30:00	27.5333	Patient accepted treatment	Unknown	AgHbS -
346	1	incompliant		17	17	1	1	male	Belgium	Heterosexual	no	woman	no high prevalence region	Belgium	yes,other	150000000	222950	Unknown	Missing	Missing	Missing	Missing	3	unknown	unknown	unknown HIV status	unknown	unknown	source no IDU	source no MSM	source no Commercial Sex Worker	no history of prison	no history of orgy	source has multiple partners	no other risk factors	no unknown risk factors	Missing	37	18			Unknown	C3	treatment given	2011-04-18 23:58:00	19.9667	Patient accepted treatment	Unknown	Missing
347	1	never received treatment		0	0	1	1	male	Sub Saharian Africa	Heterosexual	no	woman	Missing	Caribbean	no	150000000	207852	Unknown	HCV-	AcHbS<10	AcBhC -	VDRL-	2	unknown	unknown	HIV-	no	unknown	unknown	unknown	unknown	unknown	unknown	unknown	unknown	Missing	Missing	38	21.8833			Unknown	F4	Unknown			Unknown	Unknown	AgHbS -
348	1	incompliant		5	5	1	1	female	Belgium	Heterosexual	other	man	Sub Saharian Africa	Sub Saharian Africa	yes,other	150000000	240808	Unknown	Missing	Missing	Missing	Missing	3	unknown	unknown	unknown HIV status	unknown	yes	source IDU	source no MSM	source Commercial Sex Worker	no history of prison	no history of orgy	source has multiple partners	no other risk factors	no unknown risk factors	Missing	35	13.65			Unknown	B7	treatment given	2011-09-03 20:00:00	17	Patient accepted treatment	Unknown	Missing
349	1	never received treatment		0	0	1	1	male	Latin America	MSM	no	man	Missing	Belgium	yes,usual partner	160000000	288563	Unknown	Missing	Missing	Missing	Missing	3	unknown	unknown	HIV+	no	unknown	unknown	source MSM	unknown	unknown	unknown	unknown	unknown	Missing	Missing	30	85.2167	2012-07-01		Unknown	C2	Unknown			Unknown	other reasons	Missing
350	1	never received treatment		0	0	0	0	female	Belgium	Heterosexual	no	man	Missing	Belgium	no	160000000	318974	Unknown	Missing	Missing	Missing	Missing	3	unknown	unknown	unknown HIV status	unknown	unknown	unknown	unknown	unknown	unknown	unknown	unknown	unknown	Missing	Missing	30	3.5			Unknown	K2	Unknown			Unknown	No indication for treatment	Missing
351	1	compliant		29	28	1	1	male	Belgium	MSM	no	man		Europe	unknown	150000000	210566	Unknown	Missing	Missing	Missing	Missing	2	unknown	unknown	unknown HIV status	no	yes	source no IDU	source MSM	source no Commercial Sex Worker	no history of prison	no history of orgy	source has multiple partners	no other risk factors	no unknown risk factors	Missing	40	19.4333			Unknown	K1	Unknown			Unknown	Unknown	Missing
351	2	incompliant		20	20	1	1	male	Belgium	MSM	yes,wound	man	Sub Saharian Africa	Sub Saharian Africa	no	150000000	282456	GI side effect	HCV-	AcHbS >10 +	AcBhC -	VDRL-	2	no subj adverse event	no adverse event	unknown HIV status	unknown	yes	source no IDU	source MSM	source no Commercial Sex Worker	no history of prison	no history of orgy	source has multiple partners	no other risk factors	no unknown risk factors	Missing	41	57.0167			Unknown	D3	treatment given	2012-06-11 11:05:00	57.0833	Patient accepted treatment	Unknown	AgHbS -
352	1	never received treatment		0	0	0	0	male		MSM	no	unknown	Missing	Missing	unknown	150000000	280528	Unknown	Missing	Missing	Missing	Missing	3	unknown	unknown	unknown HIV status	unknown	unknown	unknown	unknown	unknown	unknown	unknown	unknown	unknown	Missing	Missing	33				Unknown	C4	Unknown			Unknown	No indication for treatment	Missing
353	1	compliant		28	28	1	1	male	Sub Saharian Africa	Heterosexual	no	woman	Sub Saharian Africa	Sub Saharian Africa	no	150000000	247146	Unknown	HCV-	AcHbS<10	AcBhC -	VDRL-	2	unknown	unknown	unknown HIV status	no	unknown	source no IDU	source no MSM	source no Commercial Sex Worker	no history of prison	no history of orgy	no history multipartnership	no other risk factors	no unknown risk factors	RDT not done	37				Unknown	C4	treatment given	2011-10-14 17:00:00	19.65	Patient accepted treatment	Unknown	AgHbS -
354	1	compliant		23	23	1	1	male	Sub Saharian Africa	MSM	no	man	no high prevalence region	Belgium	no	160000000	306952	Unknown	HCV-	AcHbS<10	AcHbC +	VDRL-	2	no subj adverse event	no adverse event	unknown HIV status	unknown	unknown	source IDU	source MSM	source no Commercial Sex Worker	no history of prison	no history of orgy	no history multipartnership	no other risk factors	no unknown risk factors	Missing	36	53.7667			Unknown	A3	treatment given	2012-12-03 16:00:00	56	Patient accepted treatment	Unknown	AgHbS -
355	1	compliant		11	26	1	1	male	Belgium	MSM	no	man	no high prevalence region	North Africa	no	150000000	247772	Unknown	HCV-	AcHbS<10	AcBhC -	VDRL-	2	unknown	unknown	unknown HIV status	unknown	unknown	source no IDU	source MSM	source Commercial Sex Worker	no history of prison	no history of orgy	no history multipartnership	no other risk factors	no unknown risk factors	RDT not done	23	8			Unknown	A3	treatment given	2011-10-19 10:30:00	8.5	Patient accepted treatment	Unknown	AgHbS -
356	1	compliant		33	28	0.8	1	male	Belgium	MSM	unknown	man	Missing	Belgium	yes,usual partner	150000000	231705	Unknown	HCV-	AcHbS<10	AcBhC -	VDRL-	2	unknown	yes, adverse event	HIV+	unknown	unknown	unknown	source MSM	unknown	unknown	unknown	unknown	unknown	Missing	Missing	33	10.6667			Unknown	C1	treatment given	2011-06-20 18:45:00	10.75	Patient accepted treatment	Unknown	AgHbS -
357	1	compliant		24	24	1	1	female	Sub Saharian Africa	Heterosexual	unknown	man	Missing	North Africa	no	150000000	207786	Unknown	Missing	Missing	Missing	Missing	2	yes, subj adverse event	unknown	unknown HIV status	unknown	unknown	unknown	unknown	unknown	unknown	unknown	unknown	unknown	Missing	Missing	36				Unknown	A7	Unknown			Unknown	Unknown	Missing
358	1	never received treatment		0	0	1	1	female	Sub Saharian Africa	Heterosexual	no	man	Sub Saharian Africa	Sub Saharian Africa	yes,other	150000000	281266	Unknown	Missing	Missing	Missing	Missing	3	unknown	unknown	unknown HIV status	no	unknown	source no IDU	source no MSM	source no Commercial Sex Worker	no history of prison	no history of orgy	no history multipartnership	no other risk factors	no unknown risk factors	RDT not done	24	100.35			Unknown	K1	Unknown			Unknown	No indication for treatment	Missing
359	1	never received treatment		0	0	1	1	male	North Africa	Heterosexual	no	woman	Missing	North Africa	yes,usual partner	160000000	351710	Unknown	Missing	Missing	Missing	Missing	3	unknown	unknown	HIV+	unknown	unknown	unknown	unknown	unknown	unknown	unknown	unknown	unknown	Missing	Missing	53				Unknown	C1	Unknown			Unknown	other reasons	Missing
360	1	compliant		30	28	1	1	male	Sub Saharian Africa	Heterosexual	no	woman	Missing	Missing	yes,usual partner	150000000	260165	hepato-pancreatic toxicity	HCV-	AcHbS >10 +	AcHbC +	Missing	1	unknown	unknown	HIV+	unknown	unknown	unknown	unknown	unknown	unknown	unknown	unknown	unknown	Missing	Missing	24	13.7667	2011-10-10	461	no treatment	C1	treatment given	2012-01-07 18:26:00	14.7	Patient accepted treatment	Unknown	AgHbS -
361	1	compliant		23	23	0.5	1	male	North Africa	Heterosexual	other	woman	no high prevalence region	North Africa	no	150000000	212762	Unknown	Missing	Missing	Missing	Missing	3	unknown	unknown	unknown HIV status	unknown	yes	source no IDU	source no MSM	source Commercial Sex Worker	no history of prison	no history of orgy	no history multipartnership	no other risk factors	no unknown risk factors	RDT not done	24	23.75			Unknown	C3	Unknown	2011-02-03 23:50:00	24.0833	Unknown	Unknown	Missing
362	1	compliant		0	28	1	1	male	Belgium	MSM	no	man	Missing	Missing	yes,usual partner	150000000	263463	Unknown	HCV-	AcHbS >10 +	AcBhC -	VDRL-	1	unknown	unknown	HIV+	unknown	unknown	unknown	source MSM	unknown	unknown	unknown	unknown	unknown	Missing	Missing	34	52.75	2012-01-30		no treatment	A1	treatment given	2012-01-29 18:11:00	5.93333	Patient accepted treatment	Unknown	AgHbS -
363	1	compliant		42	28	1	1	male	Belgium	MSM	no	man	no high prevalence region	Belgium	no	160000000	314378	Unknown	HCV-	AcHbS<10	AcBhC -	VDRL-	2	no subj adverse event	no adverse event	unknown HIV status	unknown	yes	source no IDU	source MSM	source no Commercial Sex Worker	no history of prison	no history of orgy	no history multipartnership	no other risk factors	no unknown risk factors	Missing	28				Unknown	C3	treatment given			Patient accepted treatment	Unknown	AgHbS -
364	1		viral load partner < 50	12	12	0	0	male	Europe	MSM	no	man	Missing	Belgium	yes,other	160000000	344602	Unknown	HCV-	AcHbS >10 +	AcBhC -	VDRL-	2	unknown	unknown	HIV+	no	unknown	source no IDU	source MSM	source no Commercial Sex Worker	no history of prison	no history of orgy	no history multipartnership	no other risk factors	no unknown risk factors	Missing	47	34.95			Unknown	C1	treatment given	2013-08-20 17:35:00	38.2833	Patient accepted treatment	Unknown	AgHbS -
365	1		Indication revised	5	5	1	1	male	Sub Saharian Africa	Heterosexual	no	woman	Missing	North Africa	yes,other	150000000	216124	Unknown	HCV-	AcHbS<10	AcBhC -	VDRL-	2	unknown	unknown	unknown HIV status	unknown	unknown	source no IDU	source no MSM	source no Commercial Sex Worker	no history of prison	no history of orgy	source has multiple partners	no other risk factors	no unknown risk factors	Missing	36	57.65			Unknown	F3	treatment given	2011-03-02 12:50:00	59.4833	Patient accepted treatment	Unknown	AgHbS -
366	1	incompliant		5	5	0	0	female	Sub Saharian Africa	Heterosexual	no	man	Sub Saharian Africa	Sub Saharian Africa	yes,other	150000000	238133	Unknown	Missing	Missing	Missing	Missing	3	unknown	unknown	unknown HIV status	unknown	unknown	source no IDU	source no MSM	source no Commercial Sex Worker	no history of prison	no history of orgy	no history multipartnership	no other risk factors	source with unknown risk factors	Missing	15				Unknown	B7	treatment given	2011-08-09 17:47:00		Patient accepted treatment	Unknown	Missing
367	1	incompliant		5	5	1	1	male	North Africa	Heterosexual	unknown	woman	Missing	Eastern Europe	yes,other	150000000	252929	Unknown	Missing	Missing	Missing	Missing	3	unknown	unknown	unknown HIV status	unknown	unknown	source no IDU	source no MSM	source no Commercial Sex Worker	no history of prison	no history of orgy	no history multipartnership	no other risk factors	source with unknown risk factors	Missing	26	3.01667			Unknown	C5	treatment given	2011-11-23 03:00:00	3.8	Patient accepted treatment	Unknown	Missing
368	1	compliant		5	28	1	1	male		MSM	no	man	Missing	North Africa	no	150000000	268844	Unknown	Missing	Missing	Missing	VDRL-	2	unknown	unknown	unknown HIV status	unknown	yes	unknown	source MSM	unknown	unknown	unknown	unknown	unknown	Missing	Missing	41	39.2			Unknown	A3	treatment given	2012-01-23 20:00:00	40	Patient accepted treatment	Unknown	Missing
369	1	compliant		38	28	1	1	female	Belgium	Heterosexual	unknown	man	Missing	Unknown	unknown	150000000	270248	Unknown	HCV-	AcHbS<10	AcBhC -	VDRL-	2	yes, subj adverse event	yes, adverse event	unknown HIV status	unknown	unknown	unknown	unknown	unknown	unknown	unknown	unknown	unknown	Missing	Missing	47	49			Unknown	A7	treatment given	2011-03-12 17:15:00	-8734.75	Patient accepted treatment	Unknown	AgHbS -
369	2	compliant		34	28	1	1	female	Belgium	Heterosexual	no	man	no high prevalence region	North Africa	no	150000000	276330	Unknown	Missing	Missing	Missing	Missing	1	no subj adverse event	no adverse event	unknown HIV status	no	unknown	source no IDU	source no MSM	source no Commercial Sex Worker	no history of prison	no history of orgy	no history multipartnership	no other risk factors	no unknown risk factors	Missing	47	71.25			Unknown	B7	treatment given	2012-04-27 11:55:00	71.4167	Patient accepted treatment	Unknown	Missing
369	3	incompliant		5	5	1	1	female	Belgium	Heterosexual	unknown	man	no high prevalence region	North Africa	no	160000000	295332	Unknown	Missing	Missing	Missing	Missing	3	unknown	unknown	unknown HIV status	unknown	no	source no IDU	source no MSM	source no Commercial Sex Worker	no history of prison	no history of orgy	no history multipartnership	no other risk factors	no unknown risk factors	Missing	48	31			Unknown	B7	treatment given	2012-09-21 01:30:00	55.5	Patient accepted treatment	Unknown	Missing
369	4	incompliant	Side effects	17	17	1	1	female	Belgium	Heterosexual	other	man	no high prevalence region	North Africa	yes,other	160000000	325830	Unknown	Missing	Missing	Missing	Missing	3	unknown	unknown	unknown HIV status	unknown	yes	source no IDU	source no MSM	source no Commercial Sex Worker	no history of prison	no history of orgy	no history multipartnership	source with other risk factors	no unknown risk factors	Missing	48	24			Unknown	A7	treatment given	2013-04-03 15:00:00	25	Patient accepted treatment	Unknown	Missing
370	1	never received treatment		0	0	1	1	female	Asia	Heterosexual	no	man	Missing	Belgium	yes,usual partner	150000000	264450	Unknown	Missing	AcHbS<10	AcBhC -	VDRL-	3	unknown	unknown	unknown HIV status	unknown	unknown	unknown	unknown	unknown	unknown	unknown	unknown	unknown	Missing	RDT HIV-	32	40.9			Unknown	B5	no treatment given			Unknown	No indication for treatment	AgHbS -
371	1	incompliant		18	18	1	1	male	Belgium	MSM	unknown	man	no high prevalence region	Europe	no	160000000	287675	Unknown	HCV-	AcHbS<10	AcBhC -	VDRL-	2	unknown	yes, adverse event	HIV+	unknown	unknown	source no IDU	source MSM	source no Commercial Sex Worker	no history of prison	no history of orgy	no history multipartnership	no other risk factors	no unknown risk factors	Missing	27	61.75			yes, treated	C1	treatment given			Patient accepted treatment	Unknown	AgHbS -
372	1	compliant		32	28	0.8	1	female	Belgium	Heterosexual	yes,STI	man	Caribbean	Caribbean	no	160000000	344888	GI side effect	HCV-	AcHbS >10 +	AcBhC -	VDRL-	2	unknown	unknown	unknown HIV status	unknown	unknown	source no IDU	source no MSM	source no Commercial Sex Worker	no history of prison	no history of orgy	source has multiple partners	no other risk factors	no unknown risk factors	Missing	24	51.5			Unknown	B7	treatment given	2013-08-22 03:45:00	35.25	Patient accepted treatment	Unknown	AgHbS -
373	1	incompliant		19	19	0.5	1	female	Belgium	Heterosexual	no	man	no high prevalence region	North Africa	yes,other	160000000	301011	Unknown	HCV+	AcHbS >10 +	AcBhC -	VDRL-	2	yes, subj adverse event	yes, adverse event	unknown HIV status	unknown	no	source no IDU	source no MSM	source no Commercial Sex Worker	no history of prison	no history of orgy	no history multipartnership	no other risk factors	no unknown risk factors	Missing	19	72.25			Unknown	B7	treatment given	2012-10-28 20:44:00	74.2333	Patient accepted treatment	Unknown	AgHbS -
374	1	compliant		19	28	1	1	male	Europe	MSM	no	man	no high prevalence region	Europe	yes,other	150000000	217805	Unknown	HCV-	AcHbS<10	AcBhC -	VDRL-	2	unknown	no adverse event	unknown HIV status	unknown	unknown	source no IDU	source MSM	source no Commercial Sex Worker	no history of prison	no history of orgy	no history multipartnership	no other risk factors	no unknown risk factors	Missing	36	33			Unknown	A3	treatment given	2011-03-14 12:50:00	33.8333	Patient accepted treatment	Unknown	AgHbS -
375	1	never received treatment		0	0	1	1	female	Latin America	Heterosexual	no	man	no high prevalence region	Belgium	no	150000000	238564	Unknown	Missing	Missing	Missing	Missing	3	unknown	unknown	unknown HIV status	unknown	unknown	source no IDU	source no MSM	source no Commercial Sex Worker	no history of prison	no history of orgy	no history multipartnership	no other risk factors	source with unknown risk factors	Missing	27	17.7833			Unknown	B5	Unknown			Unknown	Unknown	Missing
376	1	incompliant		18	18	0	0	male	Europe	MSM	no	man	South East Asia	South East Asia	no	160000000	350003	Unknown	HCV-	AcHbS >10 +	AcHbC +	VDRL-	2	no subj adverse event	yes, adverse event	unknown HIV status	no	unknown	source no IDU	source MSM	source no Commercial Sex Worker	no history of prison	no history of orgy	source has multiple partners	no other risk factors	no unknown risk factors	Missing	45	15.0833			Unknown	A4	treatment given	2013-09-30 10:31:00	16.1	Patient accepted treatment	Unknown	AgHbS -
377	1	never received treatment		0	0	1	1	male	Belgium	MSM	no	man	no high prevalence region	Belgium	no	150000000	272800	Unknown	Missing	Missing	Missing	Missing	3	unknown	unknown	unknown HIV status	no	yes	source no IDU	source MSM	source no Commercial Sex Worker	no history of prison	no history of orgy	source has multiple partners	no other risk factors	no unknown risk factors	RDT HIV-	39	7.91667			Unknown	A4	Unknown			Unknown	RT on source patient negative	Missing
378	1	compliant		25	28	1	1	male	Europe	MSM	no	man	no high prevalence region	Europe	yes,other	160000000	357637	Unknown	HCV-	AcHbS<10	AcBhC -	VDRL-	2	unknown	unknown	HIV+	no	yes	source no IDU	source MSM	source no Commercial Sex Worker	no history of prison	no history of orgy	no history multipartnership	no other risk factors	no unknown risk factors	RDT not done	41	35			Unknown	C1	treatment given	2013-11-17 18:00:00	65	Patient accepted treatment	Unknown	AgHbS -
379	1	compliant		37	28	1	1	female	Europe	Heterosexual	no	man		Unknown	no	150000000	242086	Unknown	HCV-	Missing	Missing	VDRL-	2	yes, subj adverse event	yes, adverse event	unknown HIV status	unknown	yes	source no IDU	source no MSM	source no Commercial Sex Worker	no history of prison	no history of orgy	no history multipartnership	no other risk factors	source with unknown risk factors	Missing	30	5			Unknown	A7	treatment given	2011-09-14 08:30:00	6.5	Patient accepted treatment	Unknown	AgHbS -
380	1		Indication revised	5	10	0.666667	1	male	North Africa	Heterosexual	unknown	woman	no high prevalence region	North Africa	no	150000000	272965	Unknown	HCV-	AcHbS >10 +	AcHbC +	VDRL-	2	unknown	unknown	unknown HIV status	unknown	unknown	source no IDU	source no MSM	source Commercial Sex Worker	no history of prison	no history of orgy	source has multiple partners	no other risk factors	no unknown risk factors	RDT not done	27	57.4333			Unknown	C3	treatment given	2012-04-02 22:11:00	60.6167	Patient accepted treatment	Unknown	AgHbS -
381	1	compliant		30	28	0	0	male	Belgium	MSM	no	man	Sub Saharian Africa	Sub Saharian Africa	no	150000000	236327	Unknown	Missing	Missing	Missing	VDRL-	2	unknown	unknown	unknown HIV status	no	yes	unknown	source MSM	unknown	unknown	unknown	unknown	unknown	Missing	Missing	50	24.8167			Unknown	A4	treatment given	2011-07-26 16:36:00	26.9167	Patient accepted treatment	Unknown	Missing
382	1	compliant		29	28	1	1	male	Europe	MSM	unknown	man	Missing	Europe	unknown	150000000	241139	Unknown	HCV-	AcHbS<10	AcBhC -	VDRL-	2	unknown	unknown	unknown HIV status	unknown	unknown	unknown	source MSM	unknown	unknown	unknown	source has multiple partners	unknown	Missing	Missing	29	43			Unknown	A3	treatment given	2011-09-06 14:00:00	44	Patient accepted treatment	Unknown	AgHbS -
383	1	incompliant		15	15	1	1	male	Belgium	MSM	no	man	no high prevalence region	Belgium	yes,other	150000000	223219	GI side effect	HCV-	AcHbS >10 +	AcBhC -	VDRL-	2	yes, subj adverse event	yes, adverse event	unknown HIV status	unknown	yes	source no IDU	source MSM	source no Commercial Sex Worker	no history of prison	no history of orgy	no history multipartnership	no other risk factors	no unknown risk factors	Missing	19	16.25			Unknown	A3	treatment given	2011-04-20 19:00:00	16.5	Patient accepted treatment	Unknown	AgHbS -
383	2	never received treatment		0	0	1	1	male	Belgium	Bisexual	unknown	man	Missing	Belgium	yes,other	150000000	251411	Unknown	Missing	Missing	Missing	Missing	3	unknown	unknown	unknown HIV status	unknown	yes	source no IDU	source MSM	source no Commercial Sex Worker	no history of prison	no history of orgy	source has multiple partners	no other risk factors	no unknown risk factors	Missing	20	9.83333			Unknown	A3	Unknown			Unknown	No indication for treatment	Missing
384	1		Other	5	5	1	1	male	Sub Saharian Africa	Heterosexual	no	woman	no high prevalence region	Belgium	yes,other	160000000	325330	Unknown	Missing	Missing	Missing	Missing	3	unknown	unknown	unknown HIV status	unknown	yes	source no IDU	source no MSM	source no Commercial Sex Worker	no history of prison	no history of orgy	source has multiple partners	no other risk factors	no unknown risk factors	RDT not done	36	8.35			Unknown	C3	treatment given	2013-03-31 14:00:00	9	Patient accepted treatment	Unknown	Missing
385	1		Other	7	7	1	1	female	Europe	Heterosexual	no	man	Missing	Sub Saharian Africa	yes,other	160000000	322489	Unknown	HCV-	AcHbS >10 +	AcBhC -	VDRL-	2	unknown	unknown	unknown HIV status	no	unknown	unknown	unknown	unknown	unknown	unknown	unknown	unknown	Missing	Missing	38	24.25			Unknown	B4	treatment given	2013-03-12 17:23:00	24.8833	Patient accepted treatment	Unknown	AgHbS -
386	2	compliant		30	28	1	1	male		MSM	no	man	Missing	Missing	unknown	150000000	245898	GI side effect	HCV-	AcHbS >10 +	AcBhC -	VDRL-	2	unknown	unknown	unknown HIV status	unknown	unknown	unknown	source MSM	unknown	unknown	unknown	unknown	unknown	Missing	Missing	34	23.8667			Unknown	A4	treatment given	2011-10-03 12:41:00	25.55	Patient accepted treatment	Unknown	AgHbS -
387	1	compliant		27	27	1	1	male	Belgium	MSM	yes,loss of blood	man	no high prevalence region	Northern America	yes,other	160000000	320898	GI side effect	HCV-	AcHbS >10 +	AcBhC -	VDRL-	2	yes, subj adverse event	yes, adverse event	unknown HIV status	unknown	yes	source no IDU	source MSM	source no Commercial Sex Worker	no history of prison	no history of orgy	source has multiple partners	no other risk factors	no unknown risk factors	Missing	43	17.45			Unknown	A3	treatment given	2013-03-02 15:00:00	17.45	Patient accepted treatment	Unknown	AgHbS -
388	1	incompliant		5	5	0	0	male	Missing	Heterosexual	no	woman		Unknown	unknown	160000000	322436	Unknown	Missing	Missing	Missing	Missing	3	unknown	unknown	unknown HIV status	no	yes	source no IDU	source no MSM	source no Commercial Sex Worker	no history of prison	no history of orgy	no history multipartnership	no other risk factors	source with unknown risk factors	Missing	70	17.0667			Unknown	C3	no treatment given			Unknown	Unknown	Missing
389	1	never received treatment		0	0	1	1	female	Sub Saharian Africa	Heterosexual	yes,loss of blood	man	Missing	Belgium	no	160000000	295440	Unknown	Missing	Missing	Missing	Missing	3	unknown	unknown	unknown HIV status	yes,loss of blood	no	source no IDU	source no MSM	source no Commercial Sex Worker	no history of prison	no history of orgy	source has multiple partners	no other risk factors	no unknown risk factors	Missing	23	15.5			Unknown	B3	Unknown			Unknown	other reasons	Missing
390	1	incompliant	Patient own decision	5	5	1	1	female	Belgium	Heterosexual	yes,loss of blood	man	Missing	Europe	yes,other	160000000	337762	Unknown	Missing	Missing	Missing	Missing	3	unknown	unknown	unknown HIV status	no	unknown	source no IDU	source no MSM	source no Commercial Sex Worker	no history of prison	no history of orgy	source has multiple partners	no other risk factors	no unknown risk factors	Missing	42	39.5			Unknown	A3	treatment given	2013-06-24 18:30:00	39.5	Patient accepted treatment	Unknown	Missing
391	1	never received treatment		0	0	1	1	female	Sub Saharian Africa	Heterosexual	no	man	Missing	Sub Saharian Africa	yes,usual partner	150000000	211732	Unknown	Missing	Missing	Missing	Missing	3	unknown	unknown	HIV+	unknown	unknown	unknown	unknown	unknown	unknown	unknown	unknown	unknown	Missing	Missing	18		2010-12-31	282	yes, treated	B1	Unknown			Unknown	Unknown	Missing
392	1	never received treatment		0	0	1	1	female	Belgium	Heterosexual	unknown	man	Missing	Europe	no	160000000	312276	Unknown	Missing	Missing	Missing	Missing	3	unknown	unknown	unknown HIV status	no	unknown	unknown	unknown	unknown	unknown	unknown	unknown	unknown	Missing	Missing	32	106.917			Unknown	B5	Unknown			Unknown	Unknown	Missing
393	1	compliant		37	28	1	1	female	Sub Saharian Africa	Heterosexual	no	man	Missing	Sub Saharian Africa	no	150000000	237973	Unknown	HCV-	AcHbS >10 +	AcBhC -	VDRL-	2	unknown	unknown	unknown HIV status	unknown	unknown	unknown	unknown	unknown	unknown	unknown	unknown	unknown	Missing	Missing	23	14.4667			Unknown	B5	treatment given	2011-08-09 17:55:00	16.4333	Patient accepted treatment	Unknown	AgHbS -
394	1	compliant		25	25	1	1	male	Sub Saharian Africa	Bisexual	no	man	Sub Saharian Africa	Sub Saharian Africa	no	160000000	311983	Unknown	Missing	AcHbS >10 +	AcBhC -	VDRL-	3	unknown	unknown	unknown HIV status	unknown	yes	source no IDU	source MSM	source no Commercial Sex Worker	no history of prison	source participate to orgies	source has multiple partners	no other risk factors	no unknown risk factors	Missing	31	62.3			Unknown	C3	treatment given	2013-01-03 15:00:00	63	Patient accepted treatment	Unknown	AgHbS -
395	1	compliant		19	28	1	1	female	Sub Saharian Africa	Heterosexual	no	man	Sub Saharian Africa	Sub Saharian Africa	yes,other	160000000	319406	Unknown	Missing	Missing	Missing	Missing	2	unknown	unknown	unknown HIV status	unknown	yes	source no IDU	source no MSM	source no Commercial Sex Worker	no history of prison	no history of orgy	no history multipartnership	no other risk factors	no unknown risk factors	Missing	25	53.1			Unknown	B7	treatment given	2013-02-17 22:19:00	10.7833	Patient accepted treatment	Unknown	Missing
396	1	incompliant		19	19	0	0	male	Eastern Europe	MSM	yes,wound	man	Missing	Unknown	unknown	150000000	279951	Unknown	HCV-	AcHbS<10	AcBhC -	VDRL-	2	no subj adverse event	no adverse event	unknown HIV status	unknown	unknown	unknown	source MSM	unknown	unknown	unknown	unknown	unknown	Missing	RDT indeterminate	33	18.35			Unknown	D3	treatment given	2012-05-23 18:31:00	18.8667	Patient accepted treatment	Unknown	AgHbS -
397	1	compliant		29	28	1	1	male	Sub Saharian Africa	Heterosexual	unknown	woman	no high prevalence region	Belgium	no	150000000	283002	GI side effect	HCV-	AcHbS<10	AcBhC -	VDRL-	2	unknown	yes, adverse event	unknown HIV status	unknown	yes	source no IDU	source no MSM	source Commercial Sex Worker	no history of prison	no history of orgy	no history multipartnership	no other risk factors	no unknown risk factors	Missing	30	29.85			Unknown	C3	treatment given	2012-06-14 17:54:00	29.9	Patient accepted treatment	Unknown	AgHbS -
398	1	incompliant		15	15	0.666667	1	male	Belgium	MSM	no	man	Missing	Unknown	no	150000000	239897	Unknown	Missing	Missing	Missing	VDRL-	2	unknown	unknown	unknown HIV status	unknown	yes	unknown	source MSM	unknown	unknown	unknown	unknown	unknown	Missing	Missing	29	28.1167			Unknown	A3	treatment given	2011-08-25 05:39:00	0.766667	Patient accepted treatment	Unknown	Missing
398	2	compliant		1	28	1	1	male	Belgium	MSM	unknown	man		Unknown	unknown	150000000	268194	Unknown	HCV-	AcHbS >10 +	AcBhC -	VDRL-	2	unknown	unknown	unknown HIV status	unknown	yes	source no IDU	source MSM	source no Commercial Sex Worker	no history of prison	no history of orgy	source has multiple partners	no other risk factors	no unknown risk factors	Missing	30	13.8333			Unknown	A3	treatment given	2012-03-01 18:15:00	14.25	Patient accepted treatment	Unknown	AgHbS -
399	1	compliant		29	28	1	1	male	Belgium	Heterosexual	no	woman	Latin America	Latin America	no	160000000	340214	GI side effect	HCV-	AcHbS<10	AcBhC -	VDRL-	2	yes, subj adverse event	yes, adverse event	unknown HIV status	unknown	yes	source no IDU	source no MSM	source Commercial Sex Worker	no history of prison	no history of orgy	no history multipartnership	no other risk factors	no unknown risk factors	Missing	42	3.83333			Unknown	C3	treatment given			Patient accepted treatment	Unknown	AgHbS -
400	1		viral load partner < 50	19	19	1	1	male	Latin America	MSM	no	man	Missing	Belgium	yes,other	160000000	320848	Unknown	HCV-	no analysis	no analysis	VDRL-	2	unknown	unknown	HIV+	no	unknown	unknown	source MSM	unknown	unknown	unknown	unknown	unknown	Missing	Missing	40	0.833333			Unknown	C1	treatment given	2013-03-01 23:45:00	3.75	Patient accepted treatment	Unknown	AgHbS -
401	1	compliant		29	28	1	1	female	Latin America	Heterosexual	no	man	no high prevalence region	Europe	no	150000000	214444	Unknown	HCV-	AcHbS >10 +	AcBhC -	VDRL-	2	no subj adverse event	no adverse event	HIV-	unknown	yes	source no IDU	source no MSM	source no Commercial Sex Worker	no history of prison	no history of orgy	source has multiple partners	source with other risk factors	no unknown risk factors	RDT not done	26	48.9667			Unknown	B4	treatment given	2011-02-18 21:34:00	50.0333	Patient accepted treatment	Unknown	AgHbS -
402	1	compliant		28	28	1	1	female	Belgium	Heterosexual	unknown	man	Missing	Belgium	yes,usual partner	150000000	217969	GI side effect	HCV-	AcHbS >10 +	AcBhC -	VDRL-	2	yes, subj adverse event	unknown	HIV+	unknown	unknown	unknown	unknown	unknown	unknown	unknown	unknown	unknown	Missing	Missing	29	11.5	2010-11-12	522	Unknown	B1	treatment given	2011-03-15 11:30:00	12	Patient accepted treatment	Unknown	AgHbS -
403	1	never received treatment		0	0	1	1	male		Bisexual	no	man	Latin America	Latin America	unknown	160000000	350682	Unknown	Missing	Missing	Missing	Missing	3	unknown	unknown	unknown HIV status	unknown	yes	unknown	source MSM	source no Commercial Sex Worker	unknown	unknown	unknown	source with other risk factors	source with unknown risk factors	Missing	43	56.4			Unknown	C3	no treatment given			Patient refused indicated treatment	Unknown	Missing
404	1	never received treatment		0	0	1	1	male		Heterosexual	no	woman	Missing	Missing	unknown	160000000	342539	Unknown	Missing	Missing	Missing	Missing	3	unknown	unknown	unknown HIV status	unknown	yes	unknown	unknown	source Commercial Sex Worker	unknown	unknown	source has multiple partners	unknown	Missing	Missing	30	109.983			Unknown	C3	Unknown			Unknown	Delay >72h	Missing
405	1	incompliant		20	20	1	1	male	Belgium	Heterosexual	no	woman	no high prevalence region	Europe	no	160000000	292717	Source Patient HIV-	HCV-	AcHbS<10	AcBhC -	VDRL-	2	unknown	unknown	HIV-	no	yes	source no IDU	source no MSM	source Commercial Sex Worker	no history of prison	no history of orgy	no history multipartnership	no other risk factors	no unknown risk factors	RDT not done	41	45.25			Unknown	C4	treatment given	2012-08-31 10:24:00	45.65	Patient accepted treatment	Unknown	AgHbS +
406	1		Indication revised	5	5	1	1	male	Europe	Heterosexual	yes,STI	woman	no high prevalence region	Europe	yes,other	160000000	359629	Unknown	HCV-	AcHbS >10 +	AcBhC -	VDRL-	2	no subj adverse event	no adverse event	unknown HIV status	yes,STI	no	source no IDU	source no MSM	source no Commercial Sex Worker	no history of prison	no history of orgy	no history multipartnership	no other risk factors	source with unknown risk factors	Missing	33	62.6			Unknown	C5	treatment given			Patient accepted treatment	Unknown	Missing
407	1	compliant		23	23	1	1	male	Belgium	Heterosexual	no	woman	Former Sovietic Union	Eastern Europe	unknown	150000000	250166	Unknown	Missing	Missing	Missing	Missing	2	unknown	unknown	unknown HIV status	unknown	unknown	source no IDU	source no MSM	source no Commercial Sex Worker	no history of prison	no history of orgy	source has multiple partners	no other risk factors	no unknown risk factors	Missing	33	12.5			Unknown	C3	treatment given	2011-11-04 12:15:00	12.75	Patient accepted treatment	Unknown	Missing
408	1	compliant		15	28	1	1	male	Belgium	Heterosexual	unknown	woman	Missing	Belgium	yes,usual partner	160000000	342684	Unknown	HCV-	AcHbS >10 +	AcBhC -	VDRL-	2	no subj adverse event	no adverse event	HIV+	yes,loss of blood	unknown	unknown	unknown	unknown	unknown	unknown	unknown	unknown	Missing	Missing	37	7.5			Unknown	K1	treatment given			Patient accepted treatment	Unknown	AgHbS -
409	1	never received treatment		0	0	1	1	female	North Africa	Heterosexual	no	woman	Missing	North Africa	no	160000000	336519	Unknown	Missing	Missing	Missing	Missing	3	unknown	unknown	HIV+	unknown	unknown	unknown	unknown	unknown	unknown	unknown	unknown	unknown	Missing	Missing	27				Unknown	I1	no treatment given			Patient refused indicated treatment	other reasons	Missing
410	1	incompliant	Patient own decision	7	7	1	1	male	Europe	Heterosexual	no	woman	Missing	Eastern Europe	no	150000000	272430	Unknown	HCV-	AcHbS >10 +	AcBhC -	VDRL-	2	unknown	unknown	unknown HIV status	unknown	unknown	source no IDU	source no MSM	source Commercial Sex Worker	no history of prison	no history of orgy	no history multipartnership	no other risk factors	no unknown risk factors	RDT not done	25	53.3833			Unknown	C3	treatment given	2012-03-29 19:00:00	54.3833	Patient accepted treatment	Unknown	AgHbS -
411	1	never received treatment		0	0	1	1	male	Belgium	Heterosexual	no	woman	no high prevalence region	Europe	no	150000000	273534	Unknown	Missing	Missing	Missing	Missing	3	unknown	unknown	unknown HIV status	no	no	source no IDU	source no MSM	source no Commercial Sex Worker	no history of prison	no history of orgy	no history multipartnership	no other risk factors	no unknown risk factors	Missing	30	39.1667			Unknown	C6	Unknown			Unknown	Unknown	Missing
412	1	never received treatment		0	0	1	1	female	Sub Saharian Africa	Heterosexual	yes,loss of blood	man	Missing	North Africa	no	160000000	288518	Unknown	Missing	Missing	Missing	Missing	3	unknown	unknown	unknown HIV status	unknown	unknown	unknown	unknown	unknown	unknown	unknown	unknown	unknown	Missing	Missing	40	8.33333		87	yes, treated	A7	Unknown			Unknown	other reasons	Missing
413	1	compliant		31	28	1	1	male	Belgium	MSM	no	man	no high prevalence region	Belgium	yes,other	160000000	344316	Unknown	HCV-	AcHbS >10 +	AcBhC -	VDRL-	2	unknown	yes, adverse event	unknown HIV status	no	unknown	source no IDU	source MSM	source no Commercial Sex Worker	no history of prison	no history of orgy	source has multiple partners	no other risk factors	no unknown risk factors	Missing	26	48.1833			Unknown	C4	treatment given	2013-08-17 00:22:00	48.3667	Patient accepted treatment	Unknown	AgHbS -
414	1	compliant		28	28	1	1	male	Europe	Heterosexual	unknown	woman	Missing	Belgium	unknown	150000000	240754	Unknown	HCV-	AcHbS<10	AcBhC -	VDRL-	2	unknown	yes, adverse event	unknown HIV status	unknown	unknown	source no IDU	source no MSM	source no Commercial Sex Worker	no history of prison	no history of orgy	no history multipartnership	no other risk factors	source with unknown risk factors	Missing	29	32			Unknown	C5	treatment given	2011-09-02 20:00:00	32	Patient accepted treatment	Unknown	AgHbS -
415	1		Other	5	5	1	1	male	Belgium	MSM	no	man	Missing	Asia	unknown	160000000	319260	Unknown	HCV-	AcHbS<10	AcBhC -	VDRL-	2	unknown	unknown	unknown HIV status	unknown	unknown	source no IDU	source MSM	source no Commercial Sex Worker	source former prisonner	no history of orgy	no history multipartnership	no other risk factors	no unknown risk factors	Missing	30				Unknown	C3	treatment given	2013-02-18 19:00:00	27.5	Patient accepted treatment	Unknown	AgHbS -
416	1	compliant		29	28	1	1	female	Sub Saharian Africa	Heterosexual	no	man	Sub Saharian Africa	Sub Saharian Africa	yes,other	150000000	219404	Unknown	no analysis	AcHbS >10 +	AcHbC +	VDRL-	2	unknown	unknown	HIV-	unknown	yes	source no IDU	source no MSM	source no Commercial Sex Worker	no history of prison	no history of orgy	no history multipartnership	no other risk factors	source with unknown risk factors	Missing	48	9.5			Unknown	B4	treatment given	2011-03-25 21:24:00	11.4	Patient accepted treatment	Unknown	AgHbS -
417	1	never received treatment		0	0	1	1	male	North Africa	Heterosexual	no	woman	Missing	Belgium	no	160000000	309133	Unknown	Missing	Missing	Missing	Missing	3	unknown	unknown	unknown HIV status	no	unknown	source no IDU	source no MSM	source no Commercial Sex Worker	no history of prison	no history of orgy	no history multipartnership	no other risk factors	source with unknown risk factors	Missing	35				Unknown	G5	Unknown			Unknown	No indication for treatment	Missing
418	1	compliant		29	28	1	1	male	Belgium	Heterosexual	yes,STI	woman	Missing	Europe	no	160000000	294452	renal toxicity	HCV-	AcHbS<10	AcBhC -	VDRL-	1	unknown	unknown	unknown HIV status	yes,STI	yes	source no IDU	source no MSM	source no Commercial Sex Worker	no history of prison	no history of orgy	source has multiple partners	source with other risk factors	no unknown risk factors	Missing	52	17.55			Unknown	C3	treatment given	2012-09-14 11:30:00	17.7167	Patient accepted treatment	Unknown	AgHbS -
419	1	never received treatment		0	0	0	0	female	North Africa	Heterosexual	no	man	Missing	North Africa	yes,usual partner	150000000	248325	Unknown	Missing	Missing	Missing	Missing	3	unknown	unknown	unknown HIV status	unknown	unknown	unknown	unknown	unknown	unknown	unknown	unknown	unknown	Missing	Missing	28	19.75			Unknown	B7	Unknown			Unknown	aggressor is the partner	Missing
420	1	incompliant		5	5	0	0	female	Belgium	Heterosexual	unknown	man	Missing	Europe	unknown	160000000	345816	Unknown	Missing	Missing	Missing	Missing	3	unknown	unknown	unknown HIV status	unknown	unknown	unknown	unknown	unknown	unknown	unknown	unknown	unknown	Missing	Missing	25	8.25			Unknown	A7	treatment given	2013-08-30 15:30:00	9.5	Patient accepted treatment	Unknown	Missing
421	1	never received treatment		0	0	1	1	male	Belgium	MSM	no	man	Missing	Europe	unknown	160000000	352809	Unknown	Missing	Missing	Missing	Missing	3	unknown	unknown	unknown HIV status	no	unknown	unknown	source MSM	unknown	unknown	unknown	unknown	unknown	Missing	Missing	46				Unknown	A4	Unknown			Unknown	other reasons	Missing
422	1	never received treatment		0	0	1	1	male	Sub Saharian Africa	Heterosexual	unknown	woman	Missing	Sub Saharian Africa	yes,other	150000000	229403	Unknown	Missing	Missing	Missing	Missing	3	unknown	unknown	unknown HIV status	unknown	unknown	source no IDU	source no MSM	source no Commercial Sex Worker	no history of prison	no history of orgy	no history multipartnership	no other risk factors	source with unknown risk factors	RDT HIV-	37	48.5833			Unknown	C5	Unknown			Unknown	Unknown	Missing
423	1	never received treatment		0	0	1	1	male	Europe	MSM	no	man	Missing	Missing	unknown	160000000	320044	Unknown	Missing	Missing	Missing	Missing	3	unknown	unknown	unknown HIV status	unknown	unknown	unknown	source MSM	unknown	unknown	unknown	unknown	unknown	Missing	Missing	34				Unknown	A3	Unknown			Unknown	Unknown	Missing
424	1	compliant		28	28	1	1	female	Belgium	Heterosexual	no	man	Missing	Europe	no	160000000	350192	Unknown	Missing	Missing	Missing	VDRL-	2	unknown	unknown	unknown HIV status	no	unknown	source no IDU	source no MSM	source Commercial Sex Worker	no history of prison	no history of orgy	no history multipartnership	no other risk factors	no unknown risk factors	Missing	32				Unknown	B4	treatment given	2013-10-01 11:00:00	34	Patient accepted treatment	Unknown	Missing
425	1	compliant		28	28	1	1	female	Belgium	Heterosexual	unknown	man	no high prevalence region	Belgium	yes,usual partner	150000000	268259	Unknown	Missing	Missing	Missing	Missing	1	unknown	unknown	unknown HIV status	unknown	unknown	source no IDU	source no MSM	source no Commercial Sex Worker	no history of prison	no history of orgy	no history multipartnership	no other risk factors	no unknown risk factors	Missing	40	1.66667			Unknown	B7	treatment given	2012-02-07 01:00:00	2	Patient accepted treatment	Unknown	Missing
426	1	compliant		24	28	1	1	male	Belgium	MSM	no	man	no high prevalence region	Europe	no	160000000	343840	Unknown	HCV-	Missing	Missing	VDRL+	3	unknown	unknown	unknown HIV status	no	unknown	source no IDU	source MSM	source no Commercial Sex Worker	no history of prison	no history of orgy	source has multiple partners	no other risk factors	no unknown risk factors	RDT not done	32	28.5			Unknown	A4	treatment given	2013-08-12 19:00:00	29	Patient accepted treatment	Unknown	Missing
427	1	compliant		25	25	1	1	female	Belgium	Bisexual	yes,loss of blood	man	Missing	Europe	unknown	160000000	334665	Unknown	HCV-	AcHbS<10	AcBhC -	VDRL-	2	yes, subj adverse event	unknown	unknown HIV status	unknown	unknown	source no IDU	source no MSM	source no Commercial Sex Worker	no history of prison	no history of orgy	no history multipartnership	no other risk factors	source with unknown risk factors	Missing	26	51			Unknown	A7	treatment given	2013-06-04 10:30:00	51.5	Patient accepted treatment	Unknown	AgHbS -
428	1	incompliant	Patient own decision	5	5	0.5	1	male	Latin America	MSM	no	man	Missing	Belgium	no	150000000	272358	Unknown	HCV-	AcHbS >10 +	AcBhC -	VDRL-	2	unknown	yes, adverse event	unknown HIV status	no	unknown	source no IDU	source MSM	source no Commercial Sex Worker	no history of prison	no history of orgy	no history multipartnership	no other risk factors	source with unknown risk factors	Missing	48	36.1333			Unknown	A4	treatment given	2012-03-29 11:07:00	37.1167	Patient accepted treatment	Unknown	AgHbS -
429	1	never received treatment		0	0	1	1	male	Belgium	Heterosexual	unknown	woman	Missing	Europe	yes,other	150000000	232736	Unknown	HCV-	AcHbS<10	AcBhC -	VDRL-	3	unknown	unknown	unknown HIV status	unknown	unknown	unknown	unknown	unknown	unknown	unknown	unknown	unknown	Missing	Missing	27	34.7667			Unknown	C5	Unknown			Unknown	No indication for treatment	AgHbS -
430	1	compliant		26	26	1	1	male	Asia	MSM	no	man	Missing	Europe	no	150000000	236695	Unknown	Missing	Missing	Missing	Missing	3	yes, subj adverse event	unknown	unknown HIV status	unknown	unknown	unknown	source MSM	unknown	unknown	unknown	unknown	unknown	Missing	Missing	28	75.2			Unknown	A3	treatment given	2011-07-26 08:13:00	1.41667	Patient accepted treatment	Unknown	Missing
430	2	compliant		28	28	1	1	male	Asia	MSM	no	man	no high prevalence region	Unknown	unknown	150000000	241802	Unknown	Missing	Missing	Missing	Missing	3	unknown	unknown	unknown HIV status	unknown	unknown	source no IDU	source MSM	source no Commercial Sex Worker	no history of prison	no history of orgy	no history multipartnership	no other risk factors	source with unknown risk factors	RDT not done	28	23.4167			Unknown	A3	treatment given	2011-09-12 11:20:00	24.3333	Patient accepted treatment	Unknown	Missing
430	3	compliant		23	23	0.5	1	male	Asia	MSM	yes,loss of blood	man	Missing	Belgium	yes,other	150000000	268730	Unknown	Missing	Missing	Missing	Missing	2	unknown	unknown	HIV+	unknown	unknown	source no IDU	source MSM	source no Commercial Sex Worker	no history of prison	no history of orgy	source has multiple partners	no other risk factors	no unknown risk factors	RDT not done	28	24			Unknown	A1	treatment given	2012-03-05 19:00:00	24	Patient accepted treatment	Unknown	Missing
431	1	never received treatment		0	0	1	1	male	Europe	Heterosexual	unknown	woman		Unknown	no	150000000	217493	Unknown	Missing	Missing	Missing	Missing	3	unknown	unknown	HIV-	unknown	yes	source no IDU	source no MSM	source Commercial Sex Worker	no history of prison	no history of orgy	source has multiple partners	no other risk factors	no unknown risk factors	RDT not done	26	45.5			Unknown	F4	Unknown			Unknown	Unknown	Missing
432	1	compliant		20	28	1	1	male	Belgium	MSM	unknown	man	no high prevalence region	Europe	unknown	150000000	282042	Unknown	HCV-	AcHbS >10 +	AcBhC -	VDRL-	2	yes, subj adverse event	unknown	unknown HIV status	unknown	yes	source no IDU	source MSM	source no Commercial Sex Worker	no history of prison	no history of orgy	source has multiple partners	source with other risk factors	no unknown risk factors	Missing	34	42.5333			Unknown	A3	treatment given	2012-06-07 19:10:00	43.1667	Patient accepted treatment	Unknown	AgHbS -
432	2	compliant		28	28	1	1	male	Belgium	MSM	no	man	Missing	Latin America	yes,other	160000000	345438	Unknown	no analysis	no analysis	no analysis	VDRL-	2	no subj adverse event	no adverse event	unknown HIV status	no	yes	source no IDU	source MSM	source no Commercial Sex Worker	no history of prison	no history of orgy	source has multiple partners	no other risk factors	no unknown risk factors	Missing	35	43.5			Unknown	C4	treatment given	2013-08-27 16:20:00	43.8333	Patient accepted treatment	Unknown	no analysis
433	1	never received treatment		0	0	1	1	female	South East Asia	Heterosexual	no	man	no high prevalence region	Belgium	yes,other	150000000	209987	Unknown	Missing	Missing	Missing	Missing	3	unknown	unknown	unknown HIV status	no	no	source no IDU	source no MSM	source no Commercial Sex Worker	no history of prison	no history of orgy	no history multipartnership	no other risk factors	source with unknown risk factors	RDT not done	47				Unknown	B6	Unknown			Unknown	Unknown	Missing
434	1	never received treatment		0	0	1	1	male	Latin America	Heterosexual	unknown	woman	Missing	Europe	no	150000000	218502	Unknown	Missing	Missing	Missing	Missing	3	unknown	unknown	unknown HIV status	unknown	yes	source no IDU	source no MSM	source no Commercial Sex Worker	no history of prison	no history of orgy	source has multiple partners	source with other risk factors	no unknown risk factors	Missing	25	19.5167			Unknown	C3	Unknown			Patient refused indicated treatment	Unknown	Missing
435	1	compliant		14	28	1	1	male	Belgium	MSM	no	man	Missing	North Africa	unknown	150000000	236917	Unknown	HCV-	AcHbS >10 +	AcBhC -	VDRL+	2	unknown	unknown	unknown HIV status	unknown	unknown	source no IDU	source MSM	source no Commercial Sex Worker	no history of prison	no history of orgy	source has multiple partners	no other risk factors	no unknown risk factors	Missing	25				Unknown	A3	treatment given	2011-08-01 02:00:00	43.3667	Patient accepted treatment	Unknown	AgHbS -
436	1		Indication revised	5	5	1	1	male	Belgium	Heterosexual	no	woman	Missing	Europe	unknown	150000000	216684	Unknown	HCV-	AcHbS<10	AcBhC -	VDRL-	2	unknown	unknown	unknown HIV status	no	unknown	source no IDU	source no MSM	source no Commercial Sex Worker	no history of prison	no history of orgy	source has multiple partners	no other risk factors	no unknown risk factors	Missing	33	24.5167			Unknown	C4	treatment given	2011-03-06 00:01:00	0.866667	Patient accepted treatment	Unknown	AgHbS -
437	1	incompliant		5	5	0	0	male	Sub Saharian Africa	Heterosexual	no	unknown	Missing	Missing	unknown	160000000	323407	Unknown	Missing	Missing	Missing	Missing	3	unknown	unknown	HIV+	unknown	unknown	unknown	unknown	unknown	unknown	unknown	unknown	unknown	Missing	Missing	39		2012-09-10	1077	no treatment	C2	Unknown			Unknown	Unknown	Missing
438	1	compliant		52	28	0	0	female	Sub Saharian Africa	Heterosexual	yes,STI	man	Sub Saharian Africa	Sub Saharian Africa	no	150000000	238961	Unknown	Missing	Missing	Missing	Missing	3	unknown	unknown	unknown HIV status	unknown	unknown	source no IDU	source no MSM	source no Commercial Sex Worker	no history of prison	no history of orgy	no history multipartnership	no other risk factors	source with unknown risk factors	RDT not done	20	32			Unknown	B7	treatment given	2011-08-17 10:07:00	32.1167	Patient accepted treatment	Unknown	Missing
439	1	incompliant		20	20	0.5	1	male	Europe	MSM	no	man	no high prevalence region	Europe	no	150000000	258895	Unknown	HCV-	AcHbS >10 +	AcBhC -	VDRL-	2	unknown	unknown	unknown HIV status	no	no	source no IDU	source MSM	source no Commercial Sex Worker	no history of prison	no history of orgy	no history multipartnership	no other risk factors	no unknown risk factors	RDT not done	38	45			Unknown	C4	treatment given	2011-12-29 00:01:00	46.0167	Patient accepted treatment	Unknown	AgHbS -
440	1	incompliant		5	5	1	1	male	Belgium	MSM	no	man	no high prevalence region	Belgium	no	160000000	350862	Unknown	Missing	Missing	Missing	Missing	2	unknown	unknown	unknown HIV status	unknown	yes	source no IDU	source MSM	source no Commercial Sex Worker	no history of prison	no history of orgy	no history multipartnership	no other risk factors	source with unknown risk factors	RDT not done	29	4.53333			Unknown	A3	treatment given	2013-10-05 19:44:00	6.51667	Patient accepted treatment	Unknown	Missing
441	1	never received treatment		0	0	1	1	male		MSM	no	man	Missing	Missing	unknown	150000000	266829	Unknown	HCV-	no analysis	no analysis	no analysis	3	unknown	unknown	unknown HIV status	unknown	unknown	unknown	source MSM	unknown	unknown	unknown	unknown	unknown	Missing	Missing	35	21.4			Unknown	J1	treatment given	2012-02-19 20:40:00	27.1333	Patient accepted treatment	Unknown	no analysis
442	1	compliant		23	28	0	0	male	Europe	MSM	no	tansgender	South East Asia	South East Asia	unknown	150000000	258944	Unknown	HCV-	AcHbS >10 +	AcBhC -	VDRL-	2	yes, subj adverse event	yes, adverse event	unknown HIV status	unknown	unknown	unknown	source MSM	source Commercial Sex Worker	unknown	unknown	source has multiple partners	unknown	Missing	Missing	33	33.9833			Unknown	C3	treatment given	2011-12-29 10:30:00	34.4833	Patient accepted treatment	Unknown	AgHbS -
443	1	incompliant		5	5	0	0	female	Former Sovietic Union	Heterosexual	yes,wound	man	Former Sovietic Union	North Africa	no	150000000	247224	Unknown	Missing	Missing	Missing	Missing	3	unknown	unknown	unknown HIV status	unknown	unknown	source no IDU	source no MSM	source no Commercial Sex Worker	no history of prison	no history of orgy	source has multiple partners	no other risk factors	no unknown risk factors	RDT not done	21	15			Unknown	B7	treatment given	2011-10-15 17:30:00	15.5	Patient accepted treatment	Unknown	Missing
444	1	incompliant		16	16	0	0	male	Belgium	MSM	no	man	Missing	Missing	unknown	150000000	216727	Unknown	HCV-	AcHbS >10 +	AcBhC -	VDRL-	2	unknown	unknown	unknown HIV status	unknown	unknown	unknown	source MSM	source Commercial Sex Worker	unknown	unknown	unknown	unknown	Missing	Missing	32	42.5			Unknown	A3	treatment given	2011-03-07 10:00:00	43	Patient accepted treatment	Unknown	AgHbS -
445	1	compliant	Patient own decision	26	26	1	1	male	Europe	MSM	unknown	man	Missing	Europe	no	150000000	236787	Unknown	HCV-	AcHbS<10	AcBhC -	VDRL-	1	unknown	unknown	unknown HIV status	unknown	yes	unknown	source MSM	unknown	unknown	unknown	source has multiple partners	unknown	Missing	RDT not done	24	7.08226			Unknown	A3	treatment given	2011-07-30 00:30:00	31.4823	Patient accepted treatment	Unknown	AgHbS -
446	1	compliant		21	28	0	0	male	Belgium	MSM	unknown	man	Missing	Europe	unknown	150000000	231176	Unknown	HCV-	AcHbS >10 +	AcBhC -	VDRL-	2	no subj adverse event	yes, adverse event	unknown HIV status	unknown	unknown	unknown	source MSM	unknown	unknown	unknown	unknown	unknown	Missing	Missing	38	4.86667			Unknown	A3	treatment given	2011-06-16 18:00:00	5	Patient accepted treatment	Unknown	AgHbS -
447	1	never received treatment		0	0	1	1	male	Belgium	MSM	no	unknown	Missing	Missing	unknown	160000000	285661	Unknown	Missing	Missing	Missing	Missing	3	unknown	unknown	unknown HIV status	unknown	unknown	unknown	unknown	unknown	unknown	unknown	unknown	unknown	Missing	Missing	31				Unknown	K2	Unknown			Unknown	No indication for treatment	Missing
447	2	never received treatment		0	0	1	1	male	Belgium	MSM	no	unknown	Missing	Missing	unknown	160000000	300265	Unknown	Missing	Missing	Missing	Missing	3	unknown	unknown	unknown HIV status	unknown	unknown	unknown	unknown	unknown	unknown	unknown	unknown	unknown	Missing	Missing	31	36.7333			Unknown	F3	Unknown			Unknown	No indication for treatment	Missing
448	1	compliant		28	28	0.666667	1	female	Belgium	Heterosexual	no	man	Missing	North Africa	no	150000000	235812	Unknown	HCV-	no analysis	no analysis	VDRL-	2	unknown	yes, adverse event	unknown HIV status	no	unknown	unknown	unknown	unknown	unknown	unknown	unknown	unknown	Missing	Missing	16	5.06667			Unknown	A7	treatment given	2011-07-22 02:45:00	5.81667	Patient accepted treatment	Unknown	AgHbS -
449	1	never received treatment		0	0	1	1	male	Belgium	Heterosexual	yes,STI	woman	Missing	Asia	yes,usual partner	160000000	345723	Unknown	Missing	Missing	Missing	Missing	3	unknown	unknown	HIV-	unknown	unknown	unknown	unknown	unknown	unknown	unknown	unknown	unknown	Missing	RDT not done	30	18.4667			Unknown	C3	Unknown			Unknown	Unknown	Missing
450	1	compliant		28	28	0.666667	1	male	Belgium	MSM	yes,wound	man	no high prevalence region	Europe	yes,other	150000000	273882	Unknown	HCV-	AcHbS >10 +	no analysis	VDRL-	2	unknown	unknown	unknown HIV status	unknown	unknown	source no IDU	source MSM	source no Commercial Sex Worker	no history of prison	no history of orgy	source has multiple partners	no other risk factors	no unknown risk factors	Missing	30	33.6667			Unknown	C3	treatment given	2012-04-10 10:00:00	34	Patient accepted treatment	Unknown	AgHbS -
451	1	incompliant		10	10	1	1	male	Latin America	Bisexual	unknown	man	no high prevalence region	Europe	unknown	150000000	229382	Unknown	Missing	Missing	Missing	Missing	3	unknown	unknown	unknown HIV status	yes,loss of blood	unknown	source no IDU	source MSM	source no Commercial Sex Worker	no history of prison	no history of orgy	no history multipartnership	no other risk factors	source with unknown risk factors	Missing	34	14			Unknown	C3	treatment given	2011-06-03 16:00:00	15	Patient accepted treatment	Unknown	Missing
452	1	compliant		24	24	1	1	male	Belgium	MSM	no	man	Missing	Europe	yes,other	160000000	357128	Unknown	HCV-	AcHbS<10	AcBhC -	VDRL-	2	yes, subj adverse event	yes, adverse event	unknown HIV status	unknown	unknown	unknown	source MSM	unknown	unknown	unknown	unknown	unknown	Missing	Missing	29	41			Unknown	C3	treatment given	2013-11-13 19:32:00	42.5333	Patient accepted treatment	Unknown	AgHbS -
453	1	compliant		30	28	1	1	male	Belgium	MSM	other	man	Latin America	Latin America	unknown	160000000	357647	Unknown	HCV-	AcHbS >10 +	AcBhC -	VDRL-	2	no subj adverse event	no adverse event	unknown HIV status	no	unknown	source no IDU	source MSM	source Commercial Sex Worker	no history of prison	no history of orgy	no history multipartnership	no other risk factors	no unknown risk factors	RDT not done	37	31.9333			Unknown	D3	treatment given			Patient accepted treatment	Unknown	AgHbS +
454	1	never received treatment		0	0	1	1	female	Belgium	Heterosexual	no	man	Sub Saharian Africa	Sub Saharian Africa	yes,usual partner	160000000	288867	Unknown	Missing	Missing	Missing	Missing	3	unknown	unknown	HIV-	no	no	source no IDU	source no MSM	source no Commercial Sex Worker	no history of prison	no history of orgy	source has multiple partners	no other risk factors	no unknown risk factors	Missing	27	10.7667			Unknown	B4	Unknown			Unknown	other reasons	Missing
455	1	never received treatment		0	0	1	1	male		Heterosexual	no	woman	Missing	Eastern Europe	no	160000000	324852	Unknown	HCV-	AcHbS<10	AcBhC -	VDRL-	3	unknown	unknown	unknown HIV status	unknown	unknown	source no IDU	source no MSM	source Commercial Sex Worker	no history of prison	no history of orgy	no history multipartnership	no other risk factors	no unknown risk factors	Missing	28	15.9333			Unknown	C3	Unknown			Unknown	other reasons	AgHbS -
456	1	never received treatment		0	0	0	0	male	Belgium	Heterosexual	no	woman	Missing	Missing	unknown	160000000	301122	Unknown	Missing	Missing	Missing	Missing	3	unknown	unknown	unknown HIV status	unknown	unknown	unknown	unknown	unknown	unknown	unknown	unknown	unknown	Missing	Missing	21	5.73333			Unknown	C5	Unknown			Unknown	Unknown	Missing
457	1	never received treatment		0	0	1	1	male		MSM	no	man	Missing	Missing	yes,other	160000000	342395	Unknown	Missing	Missing	Missing	Missing	3	unknown	unknown	unknown HIV status	unknown	yes	unknown	source MSM	unknown	unknown	unknown	source has multiple partners	unknown	Missing	Missing	40				Unknown	K1	Unknown			Unknown	other reasons	Missing
458	1		Indication revised	5	5	1	1	male	Europe	Heterosexual	no	woman	no high prevalence region	Belgium	no	160000000	318897	Unknown	HCV-	AcHbS >10 +	AcBhC -	VDRL-	2	no subj adverse event	no adverse event	unknown HIV status	unknown	unknown	source IDU	source no MSM	source Commercial Sex Worker	no history of prison	no history of orgy	source has multiple partners	no other risk factors	no unknown risk factors	RDT not done	19	7.31667			Unknown	C3	treatment given	2013-02-16 13:06:00	7.58333	Patient accepted treatment	Unknown	AgHbS -
459	1	compliant		38	28	1	1	male	Belgium	MSM	no	man	Missing	Belgium	unknown	150000000	210496	Unknown	HCV-	AcHbS<10	AcBhC -	VDRL-	2	unknown	unknown	HIV+	unknown	unknown	unknown	source MSM	unknown	unknown	unknown	unknown	unknown	Missing	Missing	65	21.5	2010-09-09	493	yes, treated	C1	Unknown			Unknown	Unknown	AgHbS -
460	1	compliant		29	28	1	1	male	Sub Saharian Africa	MSM	no	man	Missing	Eastern Europe	unknown	150000000	228249	GI side effect	HCV-	AcHbS >10 +	AcBhC -	VDRL-	2	yes, subj adverse event	yes, adverse event	HIV+	no	unknown	unknown	source MSM	unknown	unknown	unknown	unknown	unknown	Missing	Missing	32	3			no treatment	C1	treatment given	2011-05-26 16:30:00	4.5	Patient accepted treatment	Unknown	AgHbS -
461	1	never received treatment		0	0	1	1	male	Belgium	Bisexual	unknown	man	Missing	Europe	no	160000000	342069	Unknown	Missing	Missing	Missing	Missing	3	unknown	unknown	unknown HIV status	no	yes	source no IDU	source MSM	source no Commercial Sex Worker	no history of prison	no history of orgy	source has multiple partners	no other risk factors	no unknown risk factors	RDT HIV-	36				Unknown	A3	Unknown			Unknown	RT on source patient negative	Missing
461	2	compliant		28	28	1	1	male	Belgium	Bisexual	no	man	no high prevalence region	Asia	no	160000000	349717	GI side effect	HCV-	AcHbS >10 +	AcBhC -	VDRL-	2	no subj adverse event	yes, adverse event	HIV+	yes,loss of blood	yes	source no IDU	source MSM	source no Commercial Sex Worker	no history of prison	no history of orgy	source has multiple partners	source with other risk factors	no unknown risk factors	Missing	36	3.56545			Unknown	A4	treatment given	2013-09-28 01:00:00	27.9821	Patient accepted treatment	Unknown	AgHbS -
462	1	never received treatment		0	0	1	1	male	Belgium	Bisexual	no	man	no high prevalence region	Belgium	no	150000000	282203	Unknown	Missing	Missing	Missing	Missing	3	unknown	unknown	unknown HIV status	no	yes	source no IDU	source MSM	source no Commercial Sex Worker	no history of prison	source participate to orgies	source has multiple partners	no other risk factors	no unknown risk factors	Missing	34	1.5			Unknown	E4	no treatment given			Unknown	No indication for treatment	Missing
463	1	never received treatment		0	0	1	1	male	Belgium	Heterosexual	no	woman	no high prevalence region	Belgium	unknown	160000000	327013	Unknown	Missing	Missing	Missing	Missing	3	unknown	unknown	unknown HIV status	no	no	source no IDU	source no MSM	source no Commercial Sex Worker	no history of prison	no history of orgy	no history multipartnership	no other risk factors	no unknown risk factors	RDT indeterminate	47				Unknown	C6	no treatment given			Patient accepted treatment	No indication for treatment	Missing
464	1	incompliant		5	5	1	1	male	Sub Saharian Africa	MSM	no	man	Sub Saharian Africa	Sub Saharian Africa	no	150000000	249057	Unknown	Missing	Missing	Missing	Missing	3	unknown	unknown	unknown HIV status	no	yes	source no IDU	source MSM	source no Commercial Sex Worker	no history of prison	no history of orgy	source has multiple partners	no other risk factors	no unknown risk factors	RDT not done	28	12			Unknown	A4	treatment given	2011-10-27 09:50:00	12.3333	Patient accepted treatment	Unknown	Missing
465	1	incompliant		5	5	1	1	female	Sub Saharian Africa	Heterosexual	no	man	Missing	Sub Saharian Africa	yes,other	160000000	331633	GI side effect	HCV-	no analysis	no analysis	VDRL-	2	unknown	unknown	unknown HIV status	unknown	unknown	unknown	unknown	unknown	unknown	unknown	unknown	unknown	Missing	Missing	20	6.75			Unknown	B7	treatment given	2013-05-13 23:59:00	7.23333	Patient accepted treatment	Unknown	AgHbS -
466	1	compliant		28	28	1	1	male	Belgium	MSM	no	man	Missing	Missing	unknown	150000000	275181	Unknown	HCV-	AcHbS<10	AcBhC -	VDRL-	2	unknown	unknown	unknown HIV status	unknown	unknown	source no IDU	source MSM	source no Commercial Sex Worker	no history of prison	no history of orgy	no history multipartnership	no other risk factors	no unknown risk factors	Missing	30	23.0833			Unknown	D3	treatment given	2012-04-19 19:10:00	23.25	Patient accepted treatment	Unknown	Missing
466	2	never received treatment		0	0	1	1	male	Belgium	MSM	unknown	man	Missing	Belgium	no	160000000	310012	Unknown	Missing	Missing	Missing	Missing	3	unknown	unknown	unknown HIV status	no	unknown	source no IDU	source MSM	source no Commercial Sex Worker	no history of prison	no history of orgy	no history multipartnership	no other risk factors	no unknown risk factors	Missing	30	66.15			Unknown	K2	Unknown			Unknown	No indication for treatment	Missing
466	3	never received treatment		0	0	1	1	male	Belgium	MSM	yes,wound	man	no high prevalence region	North Africa	unknown	160000000	344189	Unknown	Missing	Missing	Missing	Missing	3	unknown	unknown	unknown HIV status	unknown	yes	source no IDU	source MSM	source no Commercial Sex Worker	no history of prison	source participate to orgies	source has multiple partners	no other risk factors	no unknown risk factors	Missing	31	5268.85			Unknown	F3	Unknown			Unknown	No indication for treatment	Missing
467	1	incompliant		15	15	0.6	1	male	Belgium	MSM	no	man	Missing	Missing	unknown	160000000	354090	Unknown	HCV-	AcHbS >10 +	AcBhC -	VDRL-	2	no subj adverse event	yes, adverse event	unknown HIV status	yes,loss of blood	unknown	unknown	source MSM	unknown	unknown	unknown	unknown	unknown	Missing	Missing	31	33.1667			Unknown	A3	treatment given	2013-10-21 13:21:00	34.35	Patient accepted treatment	Unknown	AgHbS -
468	1	compliant		29	28	1	1	male	Belgium	MSM	yes,loss of blood	man	no high prevalence region	Europe	no	150000000	220478	GI side effect	HCV-	AcHbS >10 +	AcBhC -	VDRL-	2	yes, subj adverse event	yes, adverse event	unknown HIV status	yes,loss of blood	yes	source no IDU	source MSM	source no Commercial Sex Worker	no history of prison	no history of orgy	no history multipartnership	no other risk factors	no unknown risk factors	Missing	26	20.0833			Unknown	K1	treatment given	2011-04-01 18:15:00	20.25	Patient accepted treatment	Unknown	AgHbS -
469	1	incompliant		17	17	1	1	male	Belgium	MSM	no	man	Missing	Belgium	yes,other	160000000	349182	Unknown	HCV-	AcHbS >10 +	Missing	VDRL-	2	no subj adverse event	no adverse event	HIV-	no	unknown	unknown	source MSM	unknown	unknown	unknown	unknown	unknown	Missing	RDT not done	44	0			Unknown	C4	treatment given	2013-09-24 14:00:00	3	Patient accepted treatment	Unknown	Missing
470	1	compliant		24	24	0	0	male	Europe	MSM	other	man	no high prevalence region	Europe	yes,usual partner	160000000	307239	Unknown	HCV-	AcHbS >10 +	AcBhC -	VDRL-	2	yes, subj adverse event	yes, adverse event	HIV+	no	yes	source no IDU	source MSM	source no Commercial Sex Worker	no history of prison	no history of orgy	no history multipartnership	no other risk factors	no unknown risk factors	RDT HIV+	43				no treatment	C1	Unknown			Unknown	Unknown	AgHbS -
471	1	incompliant		5	5	1	1	male	Belgium	Heterosexual	no	woman	Missing	North Africa	unknown	160000000	332794	Unknown	Missing	Missing	Missing	Missing	3	unknown	unknown	unknown HIV status	unknown	unknown	source no IDU	source no MSM	source no Commercial Sex Worker	no history of prison	no history of orgy	no history multipartnership	no other risk factors	source with unknown risk factors	Missing	32				Unknown	F5	treatment given	2013-05-21 20:00:00	6	Patient accepted treatment	Unknown	Missing
472	1	incompliant		22	22	1	1	female	Belgium	Heterosexual	no	man	Missing	Europe	unknown	150000000	212138	Unknown	HCV-	no analysis	no analysis	VDRL-	2	no subj adverse event	yes, adverse event	unknown HIV status	unknown	unknown	unknown	unknown	unknown	unknown	unknown	unknown	unknown	source with unknown risk factors	Missing	26				Unknown	B7	Unknown			Unknown	Unknown	AgHbS -
473	1	never received treatment		0	0	1	1	female	Europe	Heterosexual	no	man	Missing	Europe	no	150000000	207242	Unknown	Missing	Missing	Missing	Missing	3	unknown	unknown	HIV-	no	unknown	unknown	unknown	unknown	unknown	unknown	unknown	unknown	Missing	Missing	33	34.5			Unknown	B6	Unknown			Unknown	Unknown	Missing
474	1	incompliant		5	5	0	0	female	Belgium	Heterosexual	unknown	man	Missing	North Africa	no	150000000	255442	Unknown	Missing	Missing	Missing	Missing	3	unknown	unknown	unknown HIV status	no	yes	source no IDU	source no MSM	source no Commercial Sex Worker	no history of prison	source participate to orgies	no history multipartnership	no other risk factors	no unknown risk factors	RDT not done	23	52.7			Unknown	A7	treatment given	2011-12-06 02:17:00	54.2833	Patient accepted treatment	Unknown	Missing
475	1	compliant		28	28	0	0	male	Former Sovietic Union	MSM	no	man	Missing	Europe	unknown	160000000	325685	Unknown	no analysis	no analysis	no analysis	no analysis	2	yes, subj adverse event	unknown	HIV+	yes,loss of blood	unknown	source no IDU	source MSM	source no Commercial Sex Worker	no history of prison	source participate to orgies	no history multipartnership	no other risk factors	no unknown risk factors	Missing	35	65.25			Unknown	D2	treatment given	2013-04-02 17:15:00	65.25	Patient accepted treatment	Unknown	no analysis
476	1	incompliant		17	17	1	1	male	Belgium	MSM	unknown	man	Missing	Eastern Europe	no	160000000	295061	Unknown	HCV-	AcHbS<10	AcBhC -	VDRL-	2	yes, subj adverse event	no adverse event	unknown HIV status	unknown	unknown	source no IDU	source MSM	source Commercial Sex Worker	no history of prison	no history of orgy	source has multiple partners	no other risk factors	no unknown risk factors	RDT not done	30	10.3333			Unknown	C3	treatment given			Patient accepted treatment	Unknown	AgHbS -
477	1	incompliant		5	5	1	1	female	Europe	Heterosexual	unknown	man	Missing	Europe	yes,other	160000000	289667	Unknown	Missing	Missing	Missing	Missing	3	unknown	unknown	unknown HIV status	unknown	unknown	unknown	unknown	unknown	unknown	unknown	unknown	unknown	source with unknown risk factors	Missing	26	16.5			Unknown	B7	treatment given	2012-08-04 19:30:00	16.5	Patient accepted treatment	Unknown	Missing
478	1	never received treatment		0	0	1	1	male	Belgium	Heterosexual	unknown	woman	no high prevalence region	Belgium	yes,other	150000000	214557	Unknown	HCV-	AcHbS<10	AcBhC -	no analysis	2	unknown	unknown	HIV-	unknown	unknown	source no IDU	source no MSM	source no Commercial Sex Worker	no history of prison	no history of orgy	no history multipartnership	no other risk factors	source with unknown risk factors	RDT not done	29				Unknown	C6	Unknown			Unknown	Unknown	AgHbS -
479	1	compliant		32	28	0.75	1	male	Europe	Bisexual	no	woman	Missing	Europe	unknown	150000000	238819	GI side effect	HCV-	AcHbS >10 +	AcHbC +	VDRL-	2	unknown	yes, adverse event	unknown HIV status	unknown	yes	unknown	source MSM	unknown	unknown	unknown	source has multiple partners	unknown	Missing	Missing	35	41			Unknown	C3	treatment given	2011-08-17 10:00:00	42	Patient accepted treatment	Unknown	AgHbS -
480	1	compliant		24	28	0	0	male	Belgium	Heterosexual	no	woman	Missing	Latin America	no	150000000	226245	Unknown	Missing	Missing	Missing	Missing	2	unknown	unknown	unknown HIV status	unknown	unknown	unknown	unknown	unknown	unknown	unknown	unknown	unknown	Missing	Missing	29	41.2			Unknown	C5	treatment given	2011-05-12 20:26:00	18.6333	Patient accepted treatment	Unknown	Missing
481	1	compliant		29	28	1	1	male	North Africa	MSM	no	man	Missing	Europe	no	160000000	352268	Unknown	HCV-	AcHbS >10 +	AcBhC -	VDRL-	2	no subj adverse event	yes, adverse event	HIV+	no	unknown	unknown	source MSM	unknown	unknown	unknown	unknown	unknown	Missing	Missing	35	11.6167			yes, treated	A2	treatment given	2013-10-14 11:38:00	12.75	Patient accepted treatment	Unknown	AgHbS -
482	1	never received treatment		0	0	1	1	male	Sub Saharian Africa	Heterosexual	no	woman	Missing	Sub Saharian Africa	no	160000000	285396	Unknown	Missing	Missing	Missing	Missing	3	unknown	unknown	HIV+	no	unknown	unknown	unknown	unknown	unknown	unknown	unknown	unknown	Missing	Missing	58	18	2012-03-01	350	yes, treated	C2	Unknown			Unknown	Unknown	Missing
483	1	compliant		29	28	1	1	male	Belgium	MSM	no	man	no high prevalence region	Belgium	yes,other	160000000	320905	Unknown	HCV-	AcHbS >10 +	AcBhC -	VDRL-	2	unknown	unknown	unknown HIV status	unknown	no	source no IDU	source MSM	source no Commercial Sex Worker	no history of prison	no history of orgy	no history multipartnership	no other risk factors	no unknown risk factors	RDT not done	32	31			Unknown	C3	treatment given	2013-03-02 18:00:00	33	Patient accepted treatment	Unknown	AgHbS -
483	2	compliant		40	28	1	1	male	Belgium	MSM	unknown	man	Missing	Europe	no	160000000	333219	Unknown	Missing	Missing	Missing	VDRL-	2	no subj adverse event	no adverse event	unknown HIV status	unknown	unknown	unknown	source MSM	unknown	unknown	unknown	unknown	unknown	source with unknown risk factors	Missing	32				Unknown	A3	treatment given			Unknown	Unknown	Missing
484	1	incompliant		12	12	1	1	male	Belgium	MSM	no	man	Missing	North Africa	no	160000000	318397	Unknown	Missing	Missing	Missing	Missing	3	unknown	unknown	unknown HIV status	unknown	yes	source no IDU	source MSM	source no Commercial Sex Worker	no history of prison	no history of orgy	source has multiple partners	no other risk factors	no unknown risk factors	Missing	33	23.3833			Unknown	D3	treatment given	2013-02-12 17:30:00	23.8833	Patient accepted treatment	Unknown	Missing
485	1	incompliant		19	19	1	1	male	Belgium	MSM	no	man	Missing	Asia	unknown	160000000	305916	Unknown	Missing	Missing	Missing	Missing	3	unknown	unknown	unknown HIV status	unknown	unknown	source no IDU	source MSM	source no Commercial Sex Worker	no history of prison	no history of orgy	no history multipartnership	no other risk factors	no unknown risk factors	Missing	45	36.25			Unknown	A3	treatment given	2012-11-27 12:19:00	38.3167	Patient accepted treatment	Unknown	Missing
486	1	compliant		6	28	1	1	male	North Africa	MSM	unknown	man		Unknown	no	150000000	266924	Unknown	HCV-	AcHbS<10	AcBhC -	VDRL-	2	unknown	unknown	unknown HIV status	unknown	unknown	source no IDU	source MSM	source no Commercial Sex Worker	no history of prison	no history of orgy	source has multiple partners	no other risk factors	no unknown risk factors	RDT not done	46	11.9667			Unknown	E3	treatment given	2012-02-22 11:28:00	12.9333	Patient accepted treatment	Unknown	AgHbS -
487	1	never received treatment		0	0	1	1	male	Belgium	Heterosexual	no	woman	Missing	Belgium	no	150000000	267149	Unknown	Missing	Missing	Missing	Missing	3	unknown	unknown	unknown HIV status	unknown	unknown	source no IDU	source no MSM	source no Commercial Sex Worker	no history of prison	no history of orgy	no history multipartnership	no other risk factors	no unknown risk factors	Missing	37	4			Unknown	F4	Unknown			Unknown	Unknown	Missing
488	1	compliant		26	26	1	1	male	Belgium	Heterosexual	no	woman	Missing	Belgium	no	160000000	310837	Unknown	Missing	Missing	Missing	Missing	3	unknown	unknown	unknown HIV status	unknown	unknown	source no IDU	source no MSM	source no Commercial Sex Worker	no history of prison	no history of orgy	source has multiple partners	no other risk factors	no unknown risk factors	Missing	21	4.66667			Unknown	C3	Unknown			Unknown	Unknown	Missing
489	1	never received treatment		0	0	1	1	male	Belgium	Heterosexual	no	woman	no high prevalence region	Belgium	no	160000000	332207	Unknown	Missing	Missing	Missing	Missing	3	unknown	unknown	HIV-	no	no	source no IDU	source no MSM	source no Commercial Sex Worker	no history of prison	no history of orgy	no history multipartnership	no other risk factors	no unknown risk factors	Missing	27	38.25			Unknown	D6	Unknown			Unknown	No indication for treatment	Missing
490	1	compliant		29	28	0	0	female	Europe	Heterosexual	no	man	Missing	North Africa	no	150000000	241383	Unknown	HCV-	AcHbS >10 +	AcBhC -	VDRL-	2	unknown	unknown	unknown HIV status	unknown	unknown	unknown	unknown	unknown	unknown	unknown	unknown	unknown	Missing	Missing	25	26.6667			Unknown	B5	Unknown			Unknown	Unknown	AgHbS +
491	1	compliant		31	28	0.75	1	male	Belgium	MSM	no	man	Missing	Missing	unknown	150000000	232325	Unknown	HCV-	AcHbS >10 +	AcBhC -	VDRL-	2	yes, subj adverse event	yes, adverse event	unknown HIV status	unknown	unknown	unknown	source MSM	unknown	unknown	unknown	unknown	unknown	Missing	Missing	32	3.18333			Unknown	D3	treatment given	2011-06-25 22:00:00	3.35	Patient accepted treatment	Unknown	AgHbS -
492	1	compliant	Side effects	26	26	1	1	male	Europe	Bisexual	no	man	Missing	Asia	no	150000000	239896	Unknown	HCV-	AcHbS >10 +	AcBhC -	VDRL-	2	yes, subj adverse event	yes, adverse event	unknown HIV status	unknown	yes	source no IDU	source MSM	source no Commercial Sex Worker	no history of prison	no history of orgy	source has multiple partners	no other risk factors	no unknown risk factors	Missing	23	109.1			Unknown	A3	treatment given	2011-08-21 23:59:00	3.98333	Patient accepted treatment	Unknown	AgHbS -
493	1	compliant		30	28	0	0	male	Europe	MSM	no	man	Missing	Belgium	yes,usual partner	150000000	238100	Unknown	HCV-	AcHbS >10 +	AcBhC -	VDRL-	2	no subj adverse event	no adverse event	HIV+	no	unknown	unknown	source MSM	unknown	unknown	unknown	unknown	unknown	Missing	Missing	39	35.8833			yes, treated	C2	treatment given	2011-08-10 12:15:00	36.2333	Patient accepted treatment	Unknown	AgHbS -
494	1	compliant		37	28	1	1	male	Europe	Heterosexual	no	woman	Caribbean	Caribbean	no	150000000	253824	Unknown	HCV-	AcHbS >10 +	AcBhC -	VDRL-	2	yes, subj adverse event	yes, adverse event	unknown HIV status	unknown	yes	source no IDU	source no MSM	source Commercial Sex Worker	no history of prison	no history of orgy	no history multipartnership	no other risk factors	no unknown risk factors	RDT not done	32				Unknown	C3	treatment given	2011-11-28 10:46:00	46.5833	Patient accepted treatment	Unknown	AgHbS -
495	1	incompliant		20	20	0.5	1	male	Belgium	Heterosexual	no	woman	Sub Saharian Africa	Belgium	yes,other	160000000	299114	Unknown	HCV-	AcHbS >10 +	AcBhC -	VDRL-	2	unknown	unknown	unknown HIV status	yes,loss of blood	unknown	source no IDU	source no MSM	source no Commercial Sex Worker	no history of prison	no history of orgy	source has multiple partners	no other risk factors	no unknown risk factors	RDT not done	30	29.2333			Unknown	C3	treatment given	2012-10-15 15:45:00	29.4833	Patient accepted treatment	Unknown	AgHbS -
496	1	never received treatment		0	0	1	1	female	Belgium	Heterosexual	no	man	Missing	Belgium	yes,other	160000000	342389	Unknown	Missing	Missing	Missing	Missing	3	unknown	unknown	unknown HIV status	unknown	yes	unknown	unknown	unknown	unknown	unknown	source has multiple partners	unknown	Missing	Missing	24	17			Unknown	B3	Unknown			Unknown	other reasons	Missing
497	1	incompliant		20	20	1	1	male	North Africa	Heterosexual	no	woman	Missing	Belgium	unknown	150000000	230268	Unknown	HCV-	AcHbS >10 +	AcHbC +	VDRL-	2	no subj adverse event	no adverse event	unknown HIV status	no	unknown	source no IDU	source no MSM	source no Commercial Sex Worker	no history of prison	no history of orgy	no history multipartnership	no other risk factors	source with unknown risk factors	RDT not done	34				Unknown	C5	treatment given			Patient accepted treatment	Unknown	AgHbS -
498	1		HIV partner test negative	11	11	1	1	male	Belgium	MSM	unknown	man	Missing	Belgium	yes,other	150000000	264396	Unknown	HCV-	AcHbS >10 +	no analysis	no analysis	2	unknown	unknown	unknown HIV status	unknown	unknown	source no IDU	source MSM	source no Commercial Sex Worker	no history of prison	no history of orgy	no history multipartnership	no other risk factors	no unknown risk factors	Missing	27	9.98333			Unknown	C3	treatment given	2012-02-07 13:57:00	12.9333	Patient accepted treatment	Unknown	AgHbS -
499	1	never received treatment		0	0	1	1	male	Sub Saharian Africa	Heterosexual	other	woman	Sub Saharian Africa	Sub Saharian Africa	no	160000000	339904	Unknown	Missing	Missing	Missing	Missing	3	unknown	unknown	unknown HIV status	no	unknown	source no IDU	source no MSM	source no Commercial Sex Worker	no history of prison	no history of orgy	no history multipartnership	no other risk factors	source with unknown risk factors	Missing	31	14.5833			Unknown	C5	no treatment given			Patient refused indicated treatment	Unknown	Missing
500	1	compliant		38	28	1	1	male	Belgium	MSM	yes,wound	man	Sub Saharian Africa	Sub Saharian Africa	unknown	160000000	345255	Unknown	Missing	Missing	Missing	Missing	2	unknown	unknown	unknown HIV status	unknown	unknown	source no IDU	source MSM	source no Commercial Sex Worker	no history of prison	no history of orgy	no history multipartnership	no other risk factors	no unknown risk factors	RDT not done	27				Unknown	E3	treatment given	2013-08-26 15:00:00	22.3667	Patient accepted treatment	Unknown	Missing
501	1	never received treatment		0	0	1	1	male	Belgium	MSM	no	man	Missing	Europe	no	160000000	341408	Unknown	Missing	Missing	Missing	Missing	3	unknown	unknown	unknown HIV status	no	yes	source no IDU	source MSM	source no Commercial Sex Worker	no history of prison	no history of orgy	source has multiple partners	no other risk factors	no unknown risk factors	RDT not done	29				Unknown	F4	Unknown			Unknown	Condom used	Missing
502	1	never received treatment		0	0	1	1	male	Northern America	MSM	no	man	Missing	Europe	no	160000000	320227	Unknown	HCV-	AcHbS >10 +	AcHbC +	VDRL-	2	unknown	unknown	unknown HIV status	unknown	unknown	source no IDU	source MSM	source no Commercial Sex Worker	no history of prison	no history of orgy	no history multipartnership	no other risk factors	no unknown risk factors	Missing	30	41			Unknown	F3	Unknown			Unknown	No indication for treatment	AgHbS -
503	1	compliant		28	28	1	1	male	Belgium	Heterosexual	no	woman	Sub Saharian Africa	Sub Saharian Africa	unknown	150000000	236581	Unknown	HCV-	AcHbS >10 +	AcHbC +	VDRL-	2	no subj adverse event	no adverse event	unknown HIV status	no	yes	source no IDU	unknown	source Commercial Sex Worker	unknown	source participate to orgies	source has multiple partners	unknown	Missing	Missing	29	11			Unknown	C4	treatment given			Patient accepted treatment	Unknown	AgHbS -
504	1	never received treatment		0	0	1	1	male	Belgium	MSM	no	man	Missing	Belgium	no	160000000	291149	Unknown	Missing	Missing	Missing	Missing	3	unknown	unknown	unknown HIV status	no	unknown	source no IDU	source MSM	source no Commercial Sex Worker	no history of prison	no history of orgy	source has multiple partners	no other risk factors	no unknown risk factors	Missing	28	92.2167			Unknown	F4	Unknown			Unknown	Unknown	Missing
505	1	never received treatment		0	0	1	1	female	Sub Saharian Africa	Heterosexual	no	man	Missing	Belgium	yes,other	160000000	295262	Unknown	Missing	Missing	Missing	Missing	3	unknown	unknown	unknown HIV status	no	unknown	unknown	unknown	unknown	unknown	unknown	unknown	unknown	Missing	Missing	22	29			Unknown	B6	Unknown			Unknown	No indication for treatment	Missing
506	1	compliant		0	28	1	1	male	Europe	MSM	no	man	Missing	Europe	no	150000000	209835	Unknown	Missing	Missing	Missing	Missing	2	unknown	unknown	HIV+	no	unknown	unknown	source MSM	unknown	unknown	unknown	unknown	unknown	Missing	Missing	29				Unknown	A1	Unknown			Unknown	Unknown	Missing
507	1	compliant		23	23	1	1	male	Sub Saharian Africa	Heterosexual	unknown	woman	Sub Saharian Africa	Sub Saharian Africa	no	150000000	276677	Unknown	Missing	Missing	Missing	Missing	2	unknown	unknown	unknown HIV status	unknown	unknown	unknown	unknown	unknown	unknown	unknown	unknown	unknown	source with unknown risk factors	RDT not done	29	29.8167			Unknown	C5	treatment given	2012-04-29 21:27:00	14.5167	Patient accepted treatment	Unknown	Missing
508	1	never received treatment		0	0	1	1	female	Europe	Heterosexual	unknown	man	Sub Saharian Africa	Sub Saharian Africa	yes,other	160000000	338062	Unknown	Missing	Missing	Missing	Missing	3	unknown	unknown	unknown HIV status	unknown	yes	source IDU	source MSM	source Commercial Sex Worker	no history of prison	no history of orgy	no history multipartnership	no other risk factors	source with unknown risk factors	Missing	30	18.4833			Unknown	B7	Unknown			Patient accepted treatment	Unknown	Missing
509	1	incompliant		22	22	1	1	female		Heterosexual	no	man	Sub Saharian Africa	Sub Saharian Africa	unknown	160000000	332765	Unknown	HCV-	AcHbS >10 +	AcHbC +	VDRL-	2	no subj adverse event	no adverse event	unknown HIV status	unknown	yes	unknown	unknown	unknown	unknown	unknown	source has multiple partners	unknown	Missing	Missing	28				Unknown	B3	treatment given	2013-05-21 16:00:00	58	Patient accepted treatment	Unknown	AgHbS -
510	1	incompliant		8	8	0.666667	1	male	Sub Saharian Africa	Heterosexual	unknown	woman	Missing	Sub Saharian Africa	no	150000000	209433	Unknown	no analysis	no analysis	no analysis	VDRL-	2	unknown	unknown	unknown HIV status	unknown	unknown	unknown	unknown	unknown	unknown	unknown	unknown	unknown	Missing	Missing	37				Unknown	C5	Unknown			Unknown	Unknown	AgHbS -
511	1	never received treatment		0	0	1	1	male	Belgium	Heterosexual	no	unknown	Missing	Missing	unknown	150000000	214935	Unknown	Missing	Missing	Missing	Missing	3	unknown	unknown	unknown HIV status	unknown	unknown	unknown	unknown	unknown	unknown	unknown	unknown	unknown	Missing	Missing	34				Unknown	C3	Unknown			Unknown	Unknown	Missing
512	1	compliant		29	28	1	1	male	Sub Saharian Africa	MSM	unknown	man	Missing	Northern America	unknown	150000000	248111	Unknown	HCV-	AcHbS >10 +	AcBhC -	VDRL-	2	unknown	yes, adverse event	unknown HIV status	unknown	yes	source no IDU	source MSM	source Commercial Sex Worker	no history of prison	no history of orgy	no history multipartnership	no other risk factors	no unknown risk factors	Missing	29	34.1667			Unknown	C3	treatment given	2011-10-21 11:30:00	35	Patient accepted treatment	Unknown	AgHbS -
513	1	compliant		31	28	1	1	male	Belgium	MSM	no	man	Missing	Belgium	no	160000000	322073	Unknown	HCV-	AcHbS<10	AcBhC -	VDRL+	2	unknown	unknown	unknown HIV status	unknown	yes	unknown	source MSM	unknown	unknown	unknown	unknown	unknown	Missing	RDT not done	41	16			Unknown	C3	treatment given	2013-03-10 11:00:00	16.5	Patient accepted treatment	Unknown	AgHbS -
514	1	compliant		24	28	1	1	male	Europe	Heterosexual	no	tansgender	Missing	Latin America	unknown	160000000	301249	Unknown	HCV-	AcHbS >10 +	AcBhC -	VDRL-	1	yes, subj adverse event	no adverse event	unknown HIV status	yes,STI	no	source no IDU	source no MSM	source no Commercial Sex Worker	no history of prison	no history of orgy	no history multipartnership	no other risk factors	no unknown risk factors	RDT not done	26	65.4167			Unknown	C5	treatment given			Patient accepted treatment	Unknown	AgHbS -
515	1	compliant		43	28	1	1	male	Belgium	MSM	no	man	no high prevalence region	Belgium	no	160000000	324812	Unknown	Missing	Missing	Missing	VDRL-	2	unknown	yes, adverse event	unknown HIV status	no	yes	source no IDU	source MSM	source no Commercial Sex Worker	no history of prison	no history of orgy	no history multipartnership	no other risk factors	no unknown risk factors	Missing	49	4.23333			Unknown	D4	treatment given			Patient accepted treatment	Unknown	Missing
516	1	incompliant		19	19	0.5	1	female	Europe	Heterosexual	unknown	man	Missing	Europe	no	150000000	228279	Unknown	HCV-	Missing	Missing	VDRL-	2	unknown	unknown	unknown HIV status	unknown	unknown	unknown	unknown	unknown	unknown	unknown	unknown	unknown	Missing	Missing	20	15.0667			Unknown	B7	treatment given	2011-05-26 20:39:00	16.7167	Patient accepted treatment	Unknown	AgHbS -
517	1	incompliant		22	22	1	1	male	North Africa	MSM	unknown	man	no high prevalence region	Belgium	no	160000000	301611	Unknown	HCV-	AcHbS >10 +	AcBhC -	VDRL-	2	no subj adverse event	no adverse event	unknown HIV status	unknown	yes	source no IDU	source MSM	source no Commercial Sex Worker	no history of prison	no history of orgy	no history multipartnership	no other risk factors	no unknown risk factors	Missing	30	22.0333			Unknown	D3	treatment given			Patient accepted treatment	Unknown	AgHbS -
518	1	never received treatment		0	0	0.5	1	male	North Africa	Heterosexual	unknown	woman	no high prevalence region	North Africa	no	150000000	223499	Unknown	Missing	Missing	Missing	Missing	3	unknown	unknown	HIV-	unknown	yes	source no IDU	source no MSM	source Commercial Sex Worker	no history of prison	no history of orgy	no history multipartnership	no other risk factors	no unknown risk factors	RDT not done	37	73.7667			Unknown	C4	Unknown			Unknown	other reasons	Missing
519	1	compliant		30	28	1	1	male	Belgium	Heterosexual	no	woman		Eastern Europe	no	160000000	308784	Unknown	HCV-	AcHbS<10	AcBhC -	VDRL-	2	unknown	unknown	unknown HIV status	no	yes	source no IDU	source no MSM	source Commercial Sex Worker	no history of prison	no history of orgy	no history multipartnership	no other risk factors	no unknown risk factors	RDT not done	36	2			Unknown	C4	treatment given	2012-12-13 23:00:00	3	Patient accepted treatment	Unknown	AgHbS -
520	1	incompliant		16	16	1	1	male	Sub Saharian Africa	MSM	no	unknown	Missing	Missing	unknown	150000000	257323	GI side effect	HCV-	AcHbS >10 +	AcHbC +	VDRL-	2	unknown	unknown	unknown HIV status	unknown	unknown	unknown	unknown	unknown	unknown	unknown	unknown	unknown	Missing	Missing	24	5.78333			Unknown	C4	treatment given	2011-12-17 20:12:00	6.98333	Patient accepted treatment	Unknown	AgHbS -
520	2	compliant		29	28	1	1	male	Sub Saharian Africa	MSM	yes,wound	man	Missing	Belgium	no	150000000	276592	Unknown	HCV-	Missing	AcHbC +	VDRL-	2	unknown	unknown	unknown HIV status	no	yes	source no IDU	source MSM	source no Commercial Sex Worker	no history of prison	no history of orgy	source has multiple partners	no other risk factors	no unknown risk factors	Missing	24	47.0333			Unknown	C3	treatment given	2012-04-29 21:00:00	44.75	Patient accepted treatment	Unknown	AgHbS -
521	1	incompliant		21	21	1	1	male	Europe	MSM	no	man	Missing	Latin America	no	160000000	312553	Unknown	HCV-	AcHbS >10 +	AcBhC -	VDRL-	3	yes, subj adverse event	unknown	unknown HIV status	unknown	unknown	unknown	source MSM	unknown	unknown	unknown	unknown	unknown	Missing	Missing	38	54			Unknown	A3	treatment given	2013-01-07 16:44:00	55.7333	Patient accepted treatment	Unknown	AgHbS -
522	1	compliant		28	28	1	1	male	Belgium	MSM	no	man	Missing	Belgium	unknown	150000000	266560	Unknown	HCV-	AcHbS >10 +	AcBhC -	VDRL-	2	unknown	unknown	unknown HIV status	no	unknown	unknown	source MSM	unknown	unknown	unknown	unknown	unknown	Missing	Missing	29	9.5			Unknown	A4	treatment given	2012-02-20 10:30:00	9.5	Patient accepted treatment	Unknown	AgHbS -
523	1	compliant		24	28	0	0	male	Eastern Europe	Heterosexual	no	woman	no high prevalence region	Eastern Europe	no	160000000	342917	Unknown	HCV-	AcHbS<10	AcBhC -	VDRL-	1	yes, subj adverse event	yes, adverse event	unknown HIV status	unknown	unknown	source no IDU	source no MSM	source Commercial Sex Worker	no history of prison	no history of orgy	no history multipartnership	source with other risk factors	no unknown risk factors	Missing	35	33.8667			Unknown	C3	treatment given	2013-08-05 12:30:00	34.8667	Patient accepted treatment	Unknown	AgHbS -
524	1	compliant		29	28	0	0	male		MSM	no	man	Missing	Missing	unknown	160000000	365167	Unknown	HCV-	AcHbS<10	AcBhC -	VDRL-	2	yes, subj adverse event	yes, adverse event	HIV+	unknown	yes	unknown	source MSM	unknown	unknown	source participate to orgies	source has multiple partners	source with other risk factors	source with unknown risk factors	Missing	32				Unknown	A1	treatment given	2013-12-29 00:01:00		Patient accepted treatment	Unknown	AgHbS -
525	1	incompliant	Patient own decision	5	5	1	1	male	Belgium	Heterosexual	no	woman		Europe	no	160000000	291558	Unknown	Missing	Missing	Missing	Missing	3	unknown	unknown	unknown HIV status	no	yes	source no IDU	source no MSM	source no Commercial Sex Worker	no history of prison	no history of orgy	source has multiple partners	no other risk factors	no unknown risk factors	Missing	29	41.7333			Unknown	C4	treatment given	2012-08-21 18:00:00	41.9833	Patient accepted treatment	Unknown	Missing
526	1	never received treatment		0	0	0	0	male	Belgium	MSM	yes,loss of blood	man	Missing	Unknown	no	160000000	293663	Unknown	HCV-	AcHbS >10 +	AcBhC -	VDRL-	2	unknown	unknown	unknown HIV status	no	unknown	unknown	source MSM	unknown	unknown	unknown	unknown	unknown	Missing	Missing	39	8.28333			Unknown	K1	Unknown			Unknown	No indication for treatment	AgHbS -
527	1	compliant		28	28	1	1	male	Sub Saharian Africa	Heterosexual	unknown	woman	no high prevalence region	Belgium	no	160000000	298600	Unknown	HCV-	AcHbS >10 +	AcBhC -	VDRL-	2	unknown	unknown	unknown HIV status	unknown	unknown	source no IDU	source no MSM	source no Commercial Sex Worker	no history of prison	no history of orgy	no history multipartnership	no other risk factors	no unknown risk factors	Missing	38	22.9947			Unknown	C5	treatment given	2012-10-12 08:00:00	54.4947	Patient accepted treatment	Unknown	AgHbS -
528	1	never received treatment		0	0	1	1	female		Bisexual	yes,loss of blood	man	Missing	North Africa	no	150000000	277810	Unknown	Missing	Missing	Missing	Missing	3	unknown	unknown	unknown HIV status	unknown	unknown	source no IDU	source MSM	source no Commercial Sex Worker	no history of prison	no history of orgy	no history multipartnership	no other risk factors	no unknown risk factors	Missing	19	0.75			Unknown	J2	Unknown			Unknown	other reasons	Missing
529	1		Indication revised	5	5	1	1	female	Belgium	Heterosexual	no	man	no high prevalence region	North Africa	no	160000000	345927	Unknown	HCV-	AcHbS >10 +	AcBhC -	VDRL-	2	unknown	unknown	unknown HIV status	unknown	no	source no IDU	source no MSM	source no Commercial Sex Worker	no history of prison	no history of orgy	no history multipartnership	no other risk factors	no unknown risk factors	Missing	29	18			Unknown	B7	treatment given	2013-08-31 20:00:00	19	Patient accepted treatment	Unknown	AgHbS -
530	1	never received treatment		0	0	1	1	female	Europe	Heterosexual	unknown	man		Unknown	unknown	160000000	302366	Unknown	Missing	Missing	Missing	Missing	3	unknown	unknown	unknown HIV status	unknown	unknown	unknown	unknown	unknown	unknown	unknown	unknown	unknown	source with unknown risk factors	Missing	35				Unknown	B7	no treatment given			Unknown	Unknown	Missing
531	1	never received treatment		0	0	1	1	male	Belgium	Bisexual	no	man	Missing	Missing	unknown	150000000	244100	Unknown	Missing	Missing	Missing	Missing	2	unknown	unknown	unknown HIV status	unknown	unknown	unknown	source MSM	unknown	unknown	unknown	unknown	unknown	Missing	Missing	40	741			Unknown	A3	treatment given	2011-08-28 01:00:00	6.5	Patient accepted treatment	Unknown	Missing
532	1	never received treatment		0	0	0	0	male	Belgium	MSM	unknown	man	Missing	Europe	yes,other	150000000	274512	Unknown	HCV-	AcHbS >10 +	AcBhC -	VDRL-	2	unknown	unknown	unknown HIV status	no	unknown	unknown	source MSM	unknown	unknown	unknown	unknown	unknown	Missing	RDT HIV-	41	1.15			Unknown	A3	Unknown			Unknown	RT on source patient negative	AgHbS -
533	1	never received treatment		0	0	1	1	male	Sub Saharian Africa	Heterosexual	no	woman	Missing	Eastern Europe	yes,other	150000000	209067	Unknown	HCV-	AcHbS<10	AcHbC +	VDRL-	3	unknown	unknown	HIV-	no	unknown	unknown	unknown	unknown	unknown	unknown	unknown	unknown	Missing	Missing	29	1.33333			Unknown	C6	Unknown			Unknown	Unknown	AgHbS -
534	2	compliant		25	25	0.666667	1	male	Belgium	MSM	no	man	Missing	North Africa	no	150000000	222911	Unknown	HCV-	AcHbS >10 +	AcBhC -	VDRL-	1	yes, subj adverse event	yes, adverse event	unknown HIV status	unknown	unknown	source IDU	source MSM	source no Commercial Sex Worker	no history of prison	source participate to orgies	source has multiple partners	no other risk factors	no unknown risk factors	Missing	33	0			Unknown	A3	treatment given	2011-04-18 18:00:00	13	Patient accepted treatment	Unknown	AgHbS -
535	1	compliant		26	26	1	1	male	Belgium	Heterosexual	unknown	woman	Sub Saharian Africa	Sub Saharian Africa	no	150000000	210474	Unknown	HCV-	AcHbS<10	Missing	VDRL-	2	unknown	yes, adverse event	unknown HIV status	unknown	yes	source no IDU	source no MSM	source Commercial Sex Worker	no history of prison	no history of orgy	no history multipartnership	no other risk factors	no unknown risk factors	RDT not done	30	50.45			Unknown	C3	Unknown			Unknown	Unknown	Missing
536	1	compliant		12	28	1	1	male	North Africa	MSM	no	man	Missing	Europe	yes,other	150000000	214335	Unknown	Missing	Missing	Missing	VDRL-	3	unknown	unknown	HIV+	unknown	unknown	unknown	source MSM	unknown	unknown	unknown	unknown	unknown	Missing	Missing	27		2010-12-01	851	yes, treated	C1	treatment given	2011-02-14 12:00:00		Patient accepted treatment	Unknown	Missing
537	1	compliant		23	28	1	1	female	Belgium	Heterosexual	unknown	man	Missing	Unknown	no	150000000	244630	Unknown	HCV-	Missing	Missing	VDRL-	2	unknown	unknown	unknown HIV status	unknown	unknown	unknown	unknown	unknown	unknown	unknown	unknown	unknown	Missing	Missing	13	131.183			Unknown	B7	treatment given	2011-09-25 06:47:00	8.46667	Patient accepted treatment	Unknown	Missing
538	1	compliant		28	28	1	1	male	Latin America	MSM	yes,loss of blood	man		Unknown	unknown	150000000	276971	GI side effect	HCV-	AcHbS >10 +	AcBhC -	VDRL-	2	unknown	unknown	unknown HIV status	unknown	yes	source no IDU	source MSM	source Commercial Sex Worker	no history of prison	source participate to orgies	source has multiple partners	no other risk factors	no unknown risk factors	Missing	21	34.25			Unknown	A3	treatment given	2012-05-02 17:30:00	34.5	Patient accepted treatment	Unknown	AgHbS -
538	2	compliant		31	28	1	1	male	Belgium	MSM	unknown	man	Missing	Europe	no	150000000	281846	GI side effect	HCV-	AcHbS >10 +	AcBhC -	VDRL-	2	no subj adverse event	no adverse event	unknown HIV status	unknown	unknown	source no IDU	source MSM	source no Commercial Sex Worker	no history of prison	no history of orgy	no history multipartnership	no other risk factors	no unknown risk factors	RDT not done	21	25.5333			Unknown	C3	treatment given			Patient accepted treatment	Unknown	AgHbS -
539	1	compliant		30	28	1	1	female	Belgium	Bisexual	other	man	no high prevalence region	Unknown	unknown	160000000	352041	Unknown	HCV-	no analysis	no analysis	VDRL-	2	yes, subj adverse event	yes, adverse event	unknown HIV status	unknown	yes	source no IDU	source MSM	source no Commercial Sex Worker	no history of prison	source participate to orgies	no history multipartnership	no other risk factors	no unknown risk factors	Missing	23	22.2702			Unknown	B7	treatment given	2013-10-12 02:00:00	46.9869	Patient accepted treatment	Unknown	AgHbS -
540	1	compliant		28	28	1	1	male	Europe	MSM	no	man	no high prevalence region	Unknown	unknown	160000000	306744	Unknown	HCV-	AcHbS<10	AcBhC -	VDRL-	2	unknown	yes, adverse event	unknown HIV status	unknown	yes	source IDU	source MSM	source no Commercial Sex Worker	no history of prison	no history of orgy	no history multipartnership	no other risk factors	no unknown risk factors	Missing	29				Unknown	A3	treatment given	2012-12-02 16:30:00	61.5	Patient accepted treatment	Unknown	AgHbS -
541	1	incompliant		5	5	0.5	1	male	Belgium	Heterosexual	no	woman	Missing	Sub Saharian Africa	no	150000000	240343	Unknown	Missing	Missing	Missing	Missing	3	unknown	yes, adverse event	HIV+	unknown	unknown	source no IDU	source no MSM	source no Commercial Sex Worker	no history of prison	no history of orgy	no history multipartnership	no other risk factors	source with unknown risk factors	Missing	29	9.83333			Unknown	F1	treatment given	2011-08-30 12:00:00	10	Patient accepted treatment	Unknown	Missing
542	1	compliant		30	28	1	1	male	Belgium	MSM	no	man	Missing	Belgium	no	160000000	300731	hepato-pancreatic toxicity	HCV-	AcHbS<10	AcBhC -	VDRL-	2	yes, subj adverse event	yes, adverse event	unknown HIV status	no	yes	source no IDU	source MSM	source no Commercial Sex Worker	no history of prison	no history of orgy	no history multipartnership	no other risk factors	no unknown risk factors	Missing	44	13.6			Unknown	A4	treatment given			Patient accepted treatment	Unknown	AgHbS -
543	1	compliant		32	28	1	1	female	North Africa	Heterosexual	yes,STI	man	no high prevalence region	North Africa	yes,other	160000000	294025	Unknown	HCV+	AcHbS<10	AcBhC -	VDRL-	1	no subj adverse event	no adverse event	unknown HIV status	unknown	yes	source IDU	source no MSM	source no Commercial Sex Worker	source former prisonner	no history of orgy	no history multipartnership	no other risk factors	no unknown risk factors	RDT not done	54	16.2667			Unknown	B7	treatment given	2012-09-11 20:30:00	17.5	Patient accepted treatment	Unknown	AgHbS -
544	1	incompliant		5	5	1	1	female	North Africa	Heterosexual	no	man	no high prevalence region	North Africa	unknown	160000000	331241	Unknown	Missing	Missing	Missing	Missing	3	unknown	unknown	unknown HIV status	no	unknown	source no IDU	source no MSM	source no Commercial Sex Worker	source former prisonner	no history of orgy	no history multipartnership	no other risk factors	no unknown risk factors	Missing	28	30.7667			Unknown	B4	Unknown			Unknown	Unknown	Missing
545	1	never received treatment		0	0	0	0	male	Europe	MSM	no	man	Missing	Europe	no	160000000	325534	Unknown	Missing	Missing	Missing	Missing	3	unknown	unknown	HIV+	no	unknown	unknown	source MSM	unknown	unknown	unknown	unknown	unknown	Missing	Missing	33	18.4766			Unknown	F1	Unknown			Unknown	Unknown	Missing
546	1	incompliant		5	5	0.5	1	female	Belgium	Heterosexual	no	man	Missing	Sub Saharian Africa	yes,other	150000000	234282	Unknown	HCV-	AcHbS<10	AcBhC -	VDRL-	2	unknown	unknown	unknown HIV status	unknown	unknown	source no IDU	source no MSM	source no Commercial Sex Worker	no history of prison	no history of orgy	no history multipartnership	no other risk factors	no unknown risk factors	Missing	24				Unknown	A7	treatment given	2011-07-09 17:14:00	14.2333	Patient accepted treatment	Unknown	AgHbS -
547	1	compliant		25	25	0	0	male	Belgium	MSM	no	man	Caribbean	Caribbean	yes,other	150000000	209627	Unknown	HCV-	AcHbS >10 +	AcBhC -	VDRL+	2	unknown	unknown	HIV-	no	yes	source no IDU	source MSM	source no Commercial Sex Worker	no history of prison	no history of orgy	source has multiple partners	no other risk factors	no unknown risk factors	Missing	49	2.5			Unknown	A3	Unknown			Unknown	Unknown	AgHbS -
548	1	never received treatment		0	0	1	1	male		Heterosexual	no	woman	Sub Saharian Africa	Sub Saharian Africa	yes,other	160000000	361455	Unknown	Missing	Missing	Missing	Missing	3	unknown	unknown	unknown HIV status	no	unknown	source no IDU	source no MSM	source no Commercial Sex Worker	no history of prison	no history of orgy	no history multipartnership	no other risk factors	no unknown risk factors	Missing	35	2			Unknown	C4	Unknown			Unknown	Unknown	Missing
549	1	incompliant	Patient own decision	5	5	1	1	female	Europe	Heterosexual	unknown	man	Sub Saharian Africa	Sub Saharian Africa	yes,other	160000000	283833	Unknown	HCV-	AcHbS >10 +	AcBhC -	VDRL-	2	yes, subj adverse event	yes, adverse event	unknown HIV status	unknown	yes	source IDU	source no MSM	source no Commercial Sex Worker	no history of prison	no history of orgy	no history multipartnership	no other risk factors	no unknown risk factors	RDT indeterminate	18	10.9986			Unknown	A7	treatment given	2012-06-20 02:00:00	36.4986	Patient accepted treatment	Unknown	AgHbS -
550	1	compliant		28	28	1	1	male	Belgium	MSM	no	man	Missing	Europe	yes,usual partner	160000000	286526	Unknown	HCV-	AcHbS<10	Missing	VDRL-	2	no subj adverse event	no adverse event	HIV+	no	unknown	unknown	source MSM	unknown	unknown	unknown	unknown	unknown	Missing	Missing	49		2012-04-18	589	yes, treated	A2	treatment given	2012-07-09 09:40:00		Patient accepted treatment	Unknown	Missing
551	1	incompliant		5	5	1	1	male	Europe	MSM	no	man	Missing	Belgium	yes,other	150000000	275327	Unknown	Missing	Missing	Missing	Missing	3	unknown	unknown	HIV+	no	unknown	unknown	source MSM	unknown	unknown	unknown	unknown	unknown	Missing	Missing	32	25		860	no treatment	A1	treatment given	2012-04-20 21:15:00	25.25	Patient accepted treatment	Unknown	Missing
552	1	incompliant		19	19	0.5	1	female	Eastern Europe	Heterosexual	no	man	no high prevalence region	Europe	unknown	150000000	225307	Unknown	HCV-	AcHbS<10	AcBhC -	VDRL-	2	unknown	unknown	unknown HIV status	no	yes	unknown	unknown	unknown	unknown	unknown	unknown	source with other risk factors	no unknown risk factors	Missing	29	12.8333			Unknown	B5	Unknown			Unknown	Unknown	AgHbS -
553	1	incompliant		19	19	0	0	male	Europe	MSM	yes,loss of blood	man	Missing	Europe	no	150000000	256165	Unknown	Missing	Missing	Missing	Missing	3	unknown	unknown	HIV+	unknown	yes	source IDU	source MSM	source Commercial Sex Worker	no history of prison	no history of orgy	no history multipartnership	no other risk factors	no unknown risk factors	Missing	26	2.8			Unknown	A1	treatment given	2011-12-11 02:53:00	4.68333	Patient accepted treatment	Unknown	Missing
554	1	never received treatment		0	0	1	1	male	Belgium	Heterosexual	yes,STI	woman	Missing	Belgium	yes,usual partner	150000000	216685	Unknown	Missing	Missing	Missing	Missing	3	unknown	unknown	HIV+	yes,STI	unknown	unknown	unknown	unknown	unknown	unknown	unknown	unknown	Missing	Missing	30		2011-01-24	1128	yes, treated	C1	no treatment given			Patient accepted treatment	Unknown	Missing
555	1	compliant		29	28	0	0	male	Europe	MSM	other	man	Missing	Belgium	no	150000000	219221	Unknown	HCV-	AcHbS >10 +	Missing	VDRL+	2	unknown	unknown	unknown HIV status	unknown	unknown	unknown	source MSM	unknown	unknown	unknown	unknown	unknown	Missing	RDT not done	24	41.7			Unknown	A3	treatment given	2011-03-24 20:20:00	42.3667	Patient accepted treatment	Unknown	Missing
556	1	incompliant	Patient own decision	5	5	1	1	male	Belgium	MSM	no	man	Latin America	Latin America	no	150000000	273070	Unknown	Missing	Missing	Missing	Missing	3	unknown	unknown	unknown HIV status	unknown	yes	source no IDU	source MSM	source Commercial Sex Worker	no history of prison	no history of orgy	source has multiple partners	no other risk factors	no unknown risk factors	Missing	43	14.5			Unknown	A3	treatment given	2012-04-03 15:00:00	15	Patient accepted treatment	Unknown	Missing
557	1	compliant		24	28	1	1	female	Sub Saharian Africa	Heterosexual	no	man	Missing	Sub Saharian Africa	yes,usual partner	150000000	235057	Unknown	HCV-	AcHbS<10	AcBhC -	VDRL-	2	unknown	unknown	HIV+	unknown	unknown	unknown	unknown	unknown	unknown	unknown	unknown	unknown	Missing	Missing	34	3.85	2011-06-30	585	no treatment	B1	treatment given	2011-07-15 12:34:00	4.41667	Patient accepted treatment	Unknown	AgHbS -
557	2	compliant		24	28	1	1	female	Sub Saharian Africa	Heterosexual	no	man	Missing	Sub Saharian Africa	yes,usual partner	160000000	301528	Unknown	HCV-	AcHbS<10	AcBhC -	VDRL-	2	no subj adverse event	no adverse event	HIV+	no	unknown	unknown	unknown	unknown	unknown	unknown	unknown	unknown	Missing	Missing	35	14.25	2012-06-30	585	no treatment	B1	treatment given	2012-10-31 16:15:00	14.5	Patient accepted treatment	Unknown	AgHbS -
558	1	compliant		30	28	1	1	male	North Africa	MSM	yes,wound	man	no high prevalence region	Europe	no	150000000	253601	Unknown	Missing	Missing	Missing	Missing	3	unknown	unknown	unknown HIV status	no	yes	source no IDU	source MSM	source no Commercial Sex Worker	no history of prison	no history of orgy	no history multipartnership	no other risk factors	no unknown risk factors	RDT not done	29	48			Unknown	C3	treatment given	2011-11-27 00:05:00	48.5833	Patient accepted treatment	Unknown	Missing
559	1	compliant		30	28	1	1	male	Belgium	MSM	other	man	Missing	Europe	unknown	160000000	352996	GI side effect	HCV-	AcHbS >10 +	AcBhC -	VDRL-	2	unknown	unknown	unknown HIV status	unknown	yes	unknown	source MSM	unknown	unknown	unknown	source has multiple partners	unknown	Missing	Missing	29	36.2167			Unknown	C3	treatment given	2013-10-18 14:00:00	37	Patient accepted treatment	Unknown	AgHbS -
560	1	compliant		30	28	1	1	male	North Africa	MSM	unknown	man	Missing	Europe	unknown	150000000	212774	Unknown	Missing	Missing	Missing	Missing	3	unknown	unknown	unknown HIV status	unknown	unknown	source no IDU	source MSM	source no Commercial Sex Worker	no history of prison	no history of orgy	no history multipartnership	no other risk factors	source with unknown risk factors	Missing	34	45.2667			Unknown	C3	Unknown			Unknown	Unknown	Missing
561	1	never received treatment		0	0	1	1	male	Belgium	Heterosexual	no	woman	no high prevalence region	Eastern Europe	no	160000000	291930	Unknown	Missing	Missing	Missing	Missing	3	unknown	unknown	unknown HIV status	unknown	yes	source no IDU	source no MSM	source Commercial Sex Worker	no history of prison	no history of orgy	source has multiple partners	no other risk factors	no unknown risk factors	RDT not done	31	19			Unknown	G4	Unknown			Unknown	No indication for treatment	Missing
562	1	compliant		29	28	0.75	1	female	Belgium	Heterosexual	no	man	Missing	Belgium	yes,other	150000000	214284	Unknown	Missing	Missing	Missing	Missing	2	unknown	unknown	unknown HIV status	no	no	source no IDU	source no MSM	source no Commercial Sex Worker	no history of prison	no history of orgy	source has multiple partners	no other risk factors	no unknown risk factors	RDT not done	20				Unknown	B4	treatment given	2011-02-17 21:32:00		Patient accepted treatment	Unknown	Missing
563	1	incompliant		8	8	1	1	male	Europe	MSM	no	man	Missing	Belgium	unknown	160000000	331123	Unknown	HCV-	AcHbS >10 +	AcBhC -	VDRL-	2	unknown	unknown	HIV-	unknown	unknown	unknown	source MSM	unknown	unknown	unknown	unknown	unknown	Missing	Missing	30	36.3			Unknown	A4	treatment given	2013-05-10 12:33:00	36.85	Patient accepted treatment	Unknown	AgHbS -
564	1	never received treatment		0	0	0	0	male	Europe	MSM	yes,wound	man	Missing	Unknown	no	150000000	259150	Unknown	Missing	Missing	Missing	Missing	3	unknown	unknown	unknown HIV status	unknown	yes	source no IDU	source MSM	source no Commercial Sex Worker	no history of prison	source participate to orgies	source has multiple partners	no other risk factors	no unknown risk factors	RDT not done	40	18			Unknown	F3	treatment given	2011-12-30 20:02:00	20.0333	Patient accepted treatment	Unknown	Missing
564	2	never received treatment		0	0	0	0	male	Belgium	MSM	no	man	Missing	Belgium	no	160000000	301673	Unknown	Missing	Missing	Missing	Missing	3	unknown	unknown	unknown HIV status	unknown	unknown	source no IDU	source MSM	source no Commercial Sex Worker	no history of prison	no history of orgy	source has multiple partners	no other risk factors	no unknown risk factors	Missing	40	3.33333			Unknown	K1	Unknown			Unknown	No indication for treatment	Missing
565	1	compliant		8	28	1	1	female	Former Sovietic Union	Heterosexual	no	man	Missing	Europe	unknown	150000000	205945	Unknown	Missing	Missing	Missing	VDRL-	3	yes, subj adverse event	no adverse event	unknown HIV status	unknown	unknown	unknown	unknown	unknown	unknown	unknown	unknown	unknown	Missing	Missing	25				Unknown	B7	Unknown			Unknown	Unknown	Missing
566	1	never received treatment		0	0	1	1	female	Latin America	Heterosexual	yes,STI	man	Latin America	Latin America	yes,other	150000000	265809	Unknown	Missing	Missing	Missing	Missing	3	unknown	unknown	unknown HIV status	unknown	unknown	source no IDU	source no MSM	source no Commercial Sex Worker	no history of prison	no history of orgy	no history multipartnership	no other risk factors	source with unknown risk factors	Missing	31	58.5			Unknown	B5	Unknown			Unknown	Unknown	Missing
567	1	compliant		28	28	1	1	male	Belgium	MSM	no	man	Missing	Unknown	no	160000000	319402	Unknown	HCV-	AcHbS >10 +	AcBhC -	VDRL-	2	unknown	unknown	unknown HIV status	yes,loss of blood	yes	source no IDU	source MSM	source no Commercial Sex Worker	no history of prison	source participate to orgies	source has multiple partners	no other risk factors	no unknown risk factors	Missing	37	61.5			Unknown	A3	treatment given	2013-02-19 16:35:00	61.75	Patient accepted treatment	Unknown	AgHbS -
568	1		Indication revised	5	5	1	1	female	North Africa	Heterosexual	no	man	no high prevalence region	North Africa	no	160000000	357416	Unknown	HCV-	AcHbS<10	AcBhC -	VDRL-	2	unknown	unknown	unknown HIV status	unknown	unknown	source IDU	source no MSM	source no Commercial Sex Worker	source former prisonner	no history of orgy	no history multipartnership	no other risk factors	source with unknown risk factors	RDT not done	28	47.1833			Unknown	B3	treatment given			Patient accepted treatment	Unknown	AgHbS -
569	1	incompliant		13	13	1	1	male	Sub Saharian Africa	Heterosexual	no	woman	Missing	Sub Saharian Africa	no	160000000	335975	Unknown	HCV-	AcHbS<10	AcBhC -	VDRL-	2	unknown	unknown	HIV+	no	unknown	unknown	unknown	unknown	unknown	unknown	unknown	unknown	Missing	Missing	19	20.0167			Unknown	C1	treatment given	2013-06-12 14:20:00	22.3333	Patient accepted treatment	Unknown	AgHbS -
570	1	never received treatment		0	0	1	1	female	Belgium	Heterosexual	no	man	Missing	North Africa	unknown	150000000	200162	Unknown	Missing	Missing	Missing	Missing	3	unknown	unknown	unknown HIV status	unknown	unknown	unknown	unknown	unknown	unknown	unknown	unknown	unknown	Missing	Missing	16	311.817			Unknown	J2	Unknown			Unknown	Unknown	Missing
571	1	incompliant		5	5	0	0	female	Belgium	Heterosexual	no	man	no high prevalence region	Belgium	no	160000000	352928	Unknown	Missing	Missing	Missing	Missing	3	unknown	unknown	unknown HIV status	unknown	yes	source no IDU	source no MSM	source no Commercial Sex Worker	no history of prison	no history of orgy	source has multiple partners	no other risk factors	no unknown risk factors	RDT not done	21	8.5			Unknown	B7	treatment given	2013-10-17 20:00:00	11	Patient accepted treatment	Unknown	Missing
572	1	compliant		29	28	1	1	female	Belgium	Heterosexual	no	man	Sub Saharian Africa	Sub Saharian Africa	no	150000000	279016	Unknown	HCV-	no analysis	no analysis	VDRL-	2	unknown	unknown	unknown HIV status	unknown	yes	source no IDU	source no MSM	source no Commercial Sex Worker	no history of prison	no history of orgy	no history multipartnership	no other risk factors	source with unknown risk factors	Missing	28	4.33333			Unknown	B7	treatment given	2012-05-17 14:45:00	8.53333	Patient accepted treatment	Unknown	AgHbS -
573	1	never received treatment		0	0	1	1	male	North Africa	Heterosexual	no	woman	Missing	Europe	no	150000000	231280	Unknown	Missing	Missing	Missing	Missing	3	unknown	unknown	unknown HIV status	no	no	source no IDU	source no MSM	source no Commercial Sex Worker	no history of prison	no history of orgy	no history multipartnership	no other risk factors	no unknown risk factors	RDT not done	27	43.4167			Unknown	F6	Unknown			Unknown	Unknown	Missing
574	1	never received treatment		0	0	1	1	male	Belgium	MSM	unknown	man	Missing	Belgium	unknown	160000000	353220	Unknown	Missing	Missing	Missing	Missing	3	unknown	unknown	unknown HIV status	unknown	unknown	source no IDU	source MSM	source no Commercial Sex Worker	no history of prison	no history of orgy	no history multipartnership	no other risk factors	no unknown risk factors	RDT not done	44	48.0167			Unknown	E3	Unknown			Unknown	Unknown	Missing
575	1	incompliant		22	22	1	1	male	Belgium	MSM	no	man	Missing	Missing	unknown	150000000	244642	Unknown	Missing	Missing	Missing	Missing	3	unknown	unknown	unknown HIV status	unknown	unknown	unknown	source MSM	unknown	unknown	unknown	unknown	unknown	Missing	Missing	37				Unknown	A3	treatment given	2011-09-25 09:14:00		Patient accepted treatment	Unknown	Missing
576	1	compliant		28	28	1	1	female	Belgium	Heterosexual	yes,loss of blood	man	no high prevalence region	North Africa	no	160000000	314829	Unknown	Missing	Missing	Missing	VDRL-	2	yes, subj adverse event	unknown	unknown HIV status	unknown	unknown	source no IDU	source no MSM	source no Commercial Sex Worker	no history of prison	no history of orgy	no history multipartnership	no other risk factors	no unknown risk factors	Missing	30	54.2667			Unknown	B5	treatment given			Patient accepted treatment	Unknown	Missing
577	1	never received treatment		0	0	1	1	male	Sub Saharian Africa	Heterosexual	unknown	woman	Missing	Sub Saharian Africa	yes,other	150000000	217756	Unknown	Missing	Missing	Missing	Missing	3	unknown	unknown	unknown HIV status	unknown	unknown	unknown	unknown	unknown	unknown	unknown	unknown	unknown	Missing	Missing	33	57.75			Unknown	C5	Unknown			Unknown	Unknown	Missing
578	1	compliant		43	28	0.8	1	male	Europe	MSM	no	man	Missing	Europe	no	150000000	217551	Unknown	HCV+	AcHbS >10 +	AcBhC -	VDRL-	2	unknown	unknown	unknown HIV status	no	unknown	source no IDU	source MSM	source no Commercial Sex Worker	no history of prison	no history of orgy	source has multiple partners	no other risk factors	no unknown risk factors	RDT not done	38	10.5			Unknown	A4	treatment given	2011-03-12 15:00:00	11	Patient accepted treatment	Unknown	AgHbS -
579	1	compliant		51	28	1	1	male	Europe	Heterosexual	no	woman	Former Sovietic Union	Eastern Europe	no	150000000	279803	Unknown	HCV-	AcHbS<10	AcBhC -	VDRL-	2	no subj adverse event	no adverse event	unknown HIV status	unknown	yes	source no IDU	source no MSM	source Commercial Sex Worker	no history of prison	no history of orgy	source has multiple partners	no other risk factors	no unknown risk factors	Missing	43	40.1667			Unknown	C3	treatment given	2012-05-22 19:00:00	40.5	Patient accepted treatment	Unknown	AgHbS -
580	1	never received treatment		0	0	1	1	female	Belgium	Heterosexual	no	man	Missing	Europe	yes,other	160000000	339808	Unknown	Missing	Missing	Missing	Missing	3	unknown	unknown	unknown HIV status	unknown	unknown	unknown	unknown	unknown	unknown	unknown	unknown	unknown	Missing	Missing	27	16			Unknown	B5	Unknown			Unknown	Unknown	Missing
581	1	incompliant		5	5	0.5	1	male	Sub Saharian Africa	Heterosexual	unknown	woman	Missing	Belgium	no	150000000	213823	Unknown	HCV-	AcHbS >10 +	AcBhC -	VDRL-	2	unknown	yes, adverse event	unknown HIV status	yes,loss of blood	unknown	unknown	unknown	unknown	unknown	unknown	unknown	unknown	Missing	Missing	26	35.3833			Unknown	C5	Unknown			Unknown	Unknown	AgHbS -
582	1	never received treatment		0	0	0	0	male	Europe	MSM	yes,wound	man	Missing	Europe	no	150000000	276788	Unknown	Missing	Missing	Missing	Missing	3	unknown	unknown	HIV+	no	unknown	unknown	source MSM	unknown	unknown	unknown	unknown	unknown	Missing	Missing	39	6.6			Unknown	K1	Unknown			Unknown	No indication for treatment	Missing
582	2	compliant		30	28	0	0	male	Europe	MSM	yes,wound	man	Missing	Europe	yes,other	160000000	351073	Unknown	Missing	Missing	Missing	Missing	2	no subj adverse event	no adverse event	HIV+	no	unknown	unknown	source MSM	unknown	unknown	unknown	unknown	unknown	Missing	RDT not done	40	32.5833			yes, treated	A1	treatment given			Patient accepted treatment	Unknown	Missing
583	1	never received treatment		0	0	1	1	female	Latin America	Heterosexual	unknown	man	Missing	Europe	unknown	150000000	220287	Unknown	Missing	Missing	Missing	Missing	3	unknown	unknown	unknown HIV status	unknown	unknown	unknown	unknown	unknown	unknown	unknown	unknown	unknown	Missing	Missing	35	24.5			Unknown	B5	Unknown			Unknown	Unknown	Missing
584	1	compliant		31	28	1	1	male		MSM	no	man	Missing	Missing	unknown	150000000	218619	Unknown	HCV-	AcHbS >10 +	AcBhC -	VDRL-	2	unknown	unknown	unknown HIV status	unknown	yes	unknown	source MSM	unknown	unknown	unknown	source has multiple partners	unknown	Missing	Missing	36	25.5333			Unknown	C3	treatment given			Patient accepted treatment	Unknown	AgHbS -
584	2		viral load partner < 50	19	19	1	1	male	Belgium	MSM	no	man	Missing	Belgium	yes,other	150000000	241281	Unknown	HCV-	AcHbS<10	AcBhC -	VDRL-	2	unknown	unknown	HIV+	unknown	unknown	unknown	source MSM	unknown	unknown	unknown	unknown	unknown	Missing	Missing	36	78.75			yes, treated	A2	Unknown			Unknown	Unknown	AgHbS -
584	3	compliant		26	28	1	1	male	Belgium	MSM	unknown	man	Missing	Belgium	unknown	160000000	302838	Unknown	HCV-	AcHbS<10	AcBhC -	VDRL-	2	no subj adverse event	no adverse event	HIV-	unknown	unknown	source no IDU	source MSM	source no Commercial Sex Worker	no history of prison	no history of orgy	no history multipartnership	no other risk factors	no unknown risk factors	Missing	37	16.7333			Unknown	C4	treatment given	2012-11-03 17:00:00	16.9667	Patient accepted treatment	Unknown	AgHbS -
585	1	compliant		28	28	0.75	1	male	Latin America	MSM	no	man	Missing	Belgium	no	150000000	264876	Unknown	HCV-	AcHbS >10 +	AcBhC -	VDRL-	2	yes, subj adverse event	unknown	unknown HIV status	unknown	unknown	unknown	source MSM	unknown	unknown	unknown	source has multiple partners	unknown	Missing	Missing	27	6.83333			Unknown	A3	treatment given	2012-02-10 11:00:00	9	Patient accepted treatment	Unknown	AgHbS -
586	1	compliant		28	28	1	1	male	Europe	MSM	unknown	man	Former Sovietic Union	Eastern Europe	unknown	150000000	257112	Unknown	HCV-	AcHbS >10 +	AcBhC -	VDRL-	2	yes, subj adverse event	yes, adverse event	unknown HIV status	unknown	unknown	unknown	source MSM	unknown	unknown	unknown	unknown	unknown	no unknown risk factors	Missing	34	38.6833			Unknown	D3	treatment given	2011-12-16 10:15:00	39.25	Patient accepted treatment	Unknown	AgHbS -
587	1	compliant		26	26	1	1	male	Belgium	MSM	no	man	no high prevalence region	Belgium	no	160000000	318534	GI side effect	HCV-	AcHbS >10 +	AcBhC -	VDRL-	2	unknown	unknown	unknown HIV status	unknown	yes	source no IDU	source MSM	source no Commercial Sex Worker	no history of prison	no history of orgy	source has multiple partners	no other risk factors	no unknown risk factors	Missing	54	21.3667			Unknown	C3	treatment given	2013-02-13 18:09:00	23.5167	Patient accepted treatment	Unknown	AgHbS -
588	1	compliant		30	28	1	1	male	Belgium	MSM	no	man	Missing	Unknown	no	160000000	320939	Unknown	HCV-	AcHbS<10	AcBhC -	VDRL-	2	unknown	unknown	unknown HIV status	unknown	unknown	unknown	source MSM	unknown	unknown	source participate to orgies	source has multiple partners	unknown	Missing	Missing	27	8.71667			Unknown	A3	Unknown			Unknown	Unknown	AgHbS -
588	2	compliant		26	26	1	1	male	Belgium	MSM	unknown	man	Missing	Europe	no	160000000	351497	Unknown	Missing	Missing	Missing	Missing	3	unknown	unknown	unknown HIV status	no	unknown	source no IDU	source MSM	source no Commercial Sex Worker	no history of prison	no history of orgy	source has multiple partners	no other risk factors	no unknown risk factors	Missing	28	45.1667			Unknown	A3	treatment given	2013-10-08 18:00:00	46.5	Patient accepted treatment	Unknown	Missing
589	1	compliant		23	23	1	1	male	Sub Saharian Africa	Heterosexual	no	woman	Missing	Sub Saharian Africa	yes,other	160000000	333624	Unknown	HCV-	AcHbS >10 +	AcHbC +	VDRL-	2	unknown	unknown	HIV+	unknown	unknown	unknown	unknown	unknown	unknown	unknown	unknown	unknown	Missing	Missing	38	64			Unknown	C1	treatment given	2013-05-27 17:30:00	64.5	Patient accepted treatment	Unknown	AgHbS -
590	1	never received treatment		0	0	1	1	male	Belgium	MSM	yes,STI	man	Missing	Missing	unknown	150000000	279666	Unknown	Missing	Missing	Missing	Missing	3	unknown	unknown	HIV+	unknown	unknown	unknown	source MSM	unknown	unknown	unknown	unknown	unknown	Missing	Missing	28	1.08697	2012-03-03	344	yes, treated	K1	Unknown			Unknown	No indication for treatment	Missing
591	1	incompliant		8	8	1	1	male	Belgium	MSM	no	man	Missing	Eastern Europe	yes,usual partner	150000000	272099	Unknown	Missing	Missing	Missing	Missing	2	unknown	unknown	HIV+	unknown	unknown	unknown	source MSM	unknown	unknown	unknown	unknown	unknown	Missing	Missing	54	39.2333			no treatment	A1	treatment given			Patient accepted treatment	Unknown	Missing
592	1	compliant		23	28	0.666667	1	male	Europe	MSM	no	man	Missing	Belgium	no	150000000	224853	Unknown	HCV-	AcHbS<10	no analysis	VDRL-	2	unknown	unknown	unknown HIV status	unknown	unknown	unknown	source MSM	unknown	unknown	unknown	unknown	unknown	Missing	Missing	28				Unknown	A3	treatment given	2011-04-29 12:18:00	13.1333	Patient accepted treatment	Unknown	no analysis
592	2		Other	5	5	1	1	male	Europe	MSM	no	man	Missing	Belgium	no	160000000	361658	Unknown	HCV-	AcHbS >10 +	Missing	VDRL-	2	unknown	unknown	HIV+	no	unknown	unknown	source MSM	unknown	unknown	unknown	unknown	unknown	Missing	Missing	30	18.25	2013-11-17	700	yes, treated	D2	treatment given	2013-12-08 15:30:00	19	Patient accepted treatment	Unknown	Missing
593	1	incompliant		19	19	1	1	female	Europe	Heterosexual	no	man	Missing	Latin America	no	150000000	258489	GI side effect	HCV-	Missing	Missing	VDRL-	2	yes, subj adverse event	unknown	unknown HIV status	unknown	unknown	unknown	unknown	unknown	unknown	unknown	unknown	unknown	Missing	Missing	26	3.5			Unknown	B7	treatment given	2011-12-26 04:30:00	6.5	Patient accepted treatment	Unknown	AgHbS -
594	1	never received treatment		0	0	1	1	male	Belgium	Heterosexual	no	woman		Eastern Europe	no	150000000	263739	Unknown	HCV-	AcHbS >10 +	AcBhC -	VDRL-	2	unknown	unknown	unknown HIV status	unknown	yes	source no IDU	source no MSM	source Commercial Sex Worker	no history of prison	no history of orgy	source has multiple partners	no other risk factors	no unknown risk factors	RDT HIV-	34	2			Unknown	C3	Unknown			Unknown	RT on source patient negative	AgHbS -
595	1	never received treatment		0	0	1	1	male	Belgium	Heterosexual	no	woman	Missing	Belgium	yes,usual partner	160000000	336417	Unknown	Missing	Missing	Missing	Missing	3	unknown	unknown	unknown HIV status	unknown	unknown	unknown	unknown	unknown	unknown	unknown	unknown	unknown	Missing	Missing	29	1			Unknown	C5	Unknown			Unknown	No indication for treatment	Missing
596	1	incompliant		5	5	0	0	female	Europe	Heterosexual	no	man	Missing	Sub Saharian Africa	no	160000000	332580	Unknown	Missing	Missing	Missing	Missing	3	unknown	unknown	unknown HIV status	unknown	unknown	unknown	unknown	unknown	unknown	unknown	unknown	unknown	Missing	Missing	23	41			Unknown	B5	treatment given	2013-05-20 16:00:00	42	Patient accepted treatment	Unknown	Missing
596	2	incompliant		13	13	1	1	female	Europe	Heterosexual	no	man	Missing	North Africa	yes,other	160000000	351469	Unknown	Missing	Missing	Missing	VDRL-	2	unknown	unknown	unknown HIV status	unknown	unknown	source no IDU	source no MSM	source no Commercial Sex Worker	no history of prison	no history of orgy	source has multiple partners	no other risk factors	no unknown risk factors	Missing	24	148			Unknown	A3	treatment given	2013-10-03 22:29:00	35.4833	Patient accepted treatment	Unknown	Missing
597	1	compliant		18	28	0.75	1	female	Sub Saharian Africa	Heterosexual	unknown	man	Missing	Sub Saharian Africa	no	160000000	339089	Unknown	HCV-	Missing	Missing	VDRL-	2	unknown	unknown	unknown HIV status	unknown	unknown	unknown	unknown	unknown	unknown	unknown	unknown	unknown	Missing	Missing	21	5			Unknown	B7	treatment given	2013-07-04 00:30:00	6	Patient accepted treatment	Unknown	AgHbS -
598	1	incompliant		5	5	0	0	female	Eastern Europe	Heterosexual	no	man	Missing	Europe	yes,other	160000000	355340	Unknown	Missing	Missing	Missing	Missing	3	unknown	unknown	unknown HIV status	unknown	no	source IDU	source no MSM	source no Commercial Sex Worker	no history of prison	no history of orgy	no history multipartnership	no other risk factors	no unknown risk factors	Missing	30	5.33333			Unknown	B7	treatment given	2013-11-03 07:00:00	7.75	Patient accepted treatment	Unknown	Missing
599	1	never received treatment		0	0	1	1	male	Sub Saharian Africa	MSM	unknown	man	Sub Saharian Africa	Sub Saharian Africa	unknown	160000000	296700	Unknown	Missing	Missing	Missing	Missing	3	unknown	unknown	unknown HIV status	unknown	yes	unknown	source MSM	unknown	unknown	unknown	unknown	unknown	Missing	Missing	20	4.03333			Unknown	C3	Unknown			Unknown	other reasons	Missing
600	1		HIV partner test negative	5	5	1	1	male	Belgium	Heterosexual	no	woman	Sub Saharian Africa	Sub Saharian Africa	yes,other	160000000	344493	Unknown	HCV-	AcHbS >10 +	AcBhC -	VDRL-	2	unknown	unknown	unknown HIV status	no	yes	source no IDU	source no MSM	source no Commercial Sex Worker	no history of prison	no history of orgy	no history multipartnership	no other risk factors	no unknown risk factors	Missing	23	62			Unknown	C4	Unknown			Unknown	Unknown	AgHbS -
601	2	incompliant		20	20	1	1	male	Sub Saharian Africa	MSM	no	man	Missing	Belgium	yes,usual partner	150000000	221496	Unknown	Missing	Missing	Missing	VDRL-	3	unknown	unknown	HIV+	unknown	unknown	unknown	source MSM	unknown	unknown	unknown	unknown	unknown	Missing	Missing	25			500	no treatment	E1	treatment given	2011-04-06 15:16:00		Patient accepted treatment	Unknown	Missing
601	3	never received treatment		0	0	1	1	male	Sub Saharian Africa	MSM	no	man	Missing	Asia	yes,usual partner	150000000	266973	Unknown	Missing	Missing	Missing	Missing	3	unknown	unknown	HIV+	no	unknown	unknown	source MSM	unknown	unknown	unknown	unknown	unknown	Missing	Missing	26	18.5	2012-01-06	400	yes, treated	C2	Unknown			Unknown	No indication for treatment	Missing
602	1	never received treatment		0	0	1	1	female	Belgium	Heterosexual	no	man	no high prevalence region	Belgium	no	160000000	360711	Unknown	Missing	Missing	Missing	Missing	3	unknown	unknown	unknown HIV status	unknown	unknown	source no IDU	source no MSM	source no Commercial Sex Worker	no history of prison	no history of orgy	no history multipartnership	no other risk factors	source with unknown risk factors	RDT not done	22	177.483			Unknown	B5	Unknown			Unknown	Delay >72h	Missing
603	1	incompliant		5	5	1	1	male	Belgium	MSM	no	man	Missing	Europe	unknown	160000000	347189	Unknown	HCV-	AcHbS >10 +	AcBhC -	VDRL-	2	unknown	unknown	HIV+	unknown	unknown	unknown	source MSM	unknown	unknown	unknown	unknown	unknown	Missing	Missing	27	10.1167			yes, treated	C1	treatment given			Patient accepted treatment	Unknown	AgHbS -
604	1	compliant		25	28	0	0	male	Europe	MSM	no	man	Missing	Europe	no	160000000	312004	Unknown	HCV-	AcHbS >10 +	AcBhC -	VDRL-	2	unknown	unknown	HIV+	unknown	no	unknown	source MSM	unknown	unknown	unknown	unknown	unknown	Missing	Missing	39				Unknown	K1	treatment given			Patient accepted treatment	Unknown	AgHbS -
605	1	compliant		9	28	1	1	male	Belgium	Heterosexual	no	woman	Sub Saharian Africa	Sub Saharian Africa	yes,other	150000000	222064	Unknown	HCV-	AcHbS<10	AcBhC -	VDRL-	2	unknown	unknown	unknown HIV status	no	unknown	unknown	unknown	unknown	unknown	unknown	source has multiple partners	unknown	Missing	RDT not done	64				Unknown	C4	treatment given	2011-04-06 19:00:00	23.75	Patient accepted treatment	Unknown	AgHbS -
605	2	compliant		30	28	0	0	male	Belgium	Heterosexual	no	woman	no high prevalence region	Belgium	no	160000000	287519	Unknown	Missing	Missing	Missing	Missing	2	unknown	unknown	unknown HIV status	unknown	yes	source no IDU	source no MSM	source no Commercial Sex Worker	no history of prison	no history of orgy	source has multiple partners	source with other risk factors	no unknown risk factors	RDT not done	65	70			Unknown	C3	treatment given			Patient accepted treatment	Unknown	Missing
606	1	never received treatment		0	0	1	1	male	Belgium	Bisexual	no	woman	Missing	Belgium	no	160000000	341352	Unknown	HCV-	AcHbS<10	AcBhC -	VDRL-	2	unknown	unknown	unknown HIV status	yes,loss of blood	unknown	source no IDU	source no MSM	source no Commercial Sex Worker	no history of prison	no history of orgy	no history multipartnership	no other risk factors	no unknown risk factors	Missing	31	14.6167			Unknown	J2	Unknown			Unknown	No indication for treatment	AgHbS -
607	1	compliant		18	28	1	1	male	Belgium	Heterosexual	no	woman	South East Asia	Asia	no	160000000	303633	Change toward simplified treatment	HCV-	AcHbS >10 +	AcBhC -	VDRL-	2	unknown	unknown	unknown HIV status	unknown	unknown	source no IDU	source no MSM	source no Commercial Sex Worker	no history of prison	no history of orgy	no history multipartnership	no other risk factors	no unknown risk factors	Missing	25	44.9667			Unknown	C5	treatment given	2012-11-14 15:18:00	45.45	Patient accepted treatment	Unknown	AgHbS -
608	1	never received treatment		0	0	0	0	male	Europe	MSM	no	man	Missing	Belgium	no	160000000	360188	Unknown	Missing	Missing	Missing	Missing	3	unknown	unknown	HIV-	no	unknown	unknown	source MSM	unknown	unknown	unknown	unknown	unknown	Missing	RDT HIV-	23				Unknown	A4	Unknown			Unknown	RT on source patient negative	Missing
609	2	compliant		24	24	1	1	male	Latin America	MSM	other	man	Missing	Belgium	no	150000000	243250	Unknown	HCV-	AcHbS<10	AcBhC -	VDRL-	2	unknown	yes, adverse event	unknown HIV status	unknown	yes	unknown	source MSM	unknown	unknown	unknown	source has multiple partners	unknown	source with unknown risk factors	Missing	26	15			Unknown	A3	treatment given	2011-09-22 09:30:00	15.5	Patient accepted treatment	Unknown	AgHbS -
610	1	incompliant		19	19	1	1	female	Belgium	Heterosexual	no	man	no high prevalence region	Europe	no	150000000	221787	Unknown	HCV-	no analysis	AcBhC -	VDRL-	2	yes, subj adverse event	unknown	unknown HIV status	unknown	no	source no IDU	source no MSM	source no Commercial Sex Worker	no history of prison	no history of orgy	no history multipartnership	no other risk factors	no unknown risk factors	Missing	20	39			Unknown	B7	treatment given	2011-04-10 19:45:00	39.75	Patient accepted treatment	Unknown	AgHbS -
611	1	never received treatment		0	0	0	0	male	North Africa	Heterosexual	no	unknown	Missing	Missing	unknown	150000000	215830	Unknown	HCV-	AcHbS<10	AcBhC -	VDRL-	2	unknown	unknown	HIV+	unknown	unknown	unknown	unknown	unknown	unknown	unknown	unknown	unknown	Missing	Missing	30	2.96667			Unknown	C1	Unknown			Unknown	Unknown	AgHbS -
612	1	compliant		20	28	0.75	1	female	Asia	Heterosexual	unknown	man	Missing	Belgium	unknown	150000000	224903	GI side effect	no analysis	no analysis	no analysis	VDRL-	2	unknown	unknown	HIV-	unknown	unknown	source no IDU	source no MSM	source no Commercial Sex Worker	no history of prison	no history of orgy	no history multipartnership	no other risk factors	no unknown risk factors	Missing	22	16.5			Unknown	B7	treatment given			Patient accepted treatment	Unknown	AgHbS -
613	2	compliant		86	28	1	1	male	Belgium	MSM	yes,wound	man	Missing	Belgium	unknown	160000000	336514	Unknown	HCV-	AcHbS >10 +	AcBhC -	VDRL-	2	unknown	unknown	unknown HIV status	unknown	unknown	source no IDU	source MSM	source no Commercial Sex Worker	no history of prison	no history of orgy	no history multipartnership	no other risk factors	no unknown risk factors	Missing	28	5.5			Unknown	D3	treatment given	2013-06-16 23:30:00	6	Patient accepted treatment	Unknown	AgHbS -
614	1	incompliant		19	19	1	1	female	Belgium	Heterosexual	no	man	Missing	North Africa	yes,other	150000000	208940	GI side effect	HCV-	AcHbS >10 +	AcBhC -	VDRL-	2	unknown	unknown	unknown HIV status	unknown	unknown	unknown	unknown	unknown	unknown	unknown	unknown	unknown	Missing	Missing	29	11.5			Unknown	B5	Unknown			Unknown	Unknown	AgHbS -
615	1	compliant		29	28	1	1	male	Asia	MSM	no	man	Missing	North Africa	no	150000000	207008	Unknown	HCV-	AcHbS<10	AcBhC -	VDRL-	2	yes, subj adverse event	yes, adverse event	HIV-	unknown	unknown	unknown	source MSM	unknown	unknown	unknown	unknown	unknown	Missing	Missing	18	0			Unknown	C4	Unknown			Unknown	Unknown	AgHbS -
616	1	never received treatment		0	0	1	1	male	Sub Saharian Africa	MSM	no	man	Missing	Belgium	yes,other	160000000	324566	Unknown	Missing	Missing	Missing	Missing	3	unknown	unknown	HIV-	yes,loss of blood	yes	source no IDU	source MSM	source no Commercial Sex Worker	no history of prison	no history of orgy	source has multiple partners	no other risk factors	no unknown risk factors	Missing	32	0.75			Unknown	K1	Unknown			Unknown	Unknown	Missing
617	1	compliant		29	28	0	0	male	Europe	MSM	no	man	Missing	Belgium	no	150000000	207314	Unknown	HCV-	AcHbS<10	AcBhC -	VDRL-	2	unknown	unknown	unknown HIV status	no	unknown	unknown	source MSM	unknown	unknown	unknown	unknown	unknown	Missing	Missing	29	45.3833			Unknown	A4	Unknown			Unknown	Unknown	AgHbS -
618	1	never received treatment		0	0	1	1	male	Belgium	Heterosexual	no	woman	no high prevalence region	Europe	no	160000000	322082	Unknown	HCV-	AcHbS<10	AcBhC -	VDRL-	3	unknown	unknown	HIV-	unknown	no	source no IDU	source no MSM	source no Commercial Sex Worker	no history of prison	no history of orgy	no history multipartnership	no other risk factors	no unknown risk factors	Missing	26	3.28333			Unknown	C6	Unknown			Unknown	Unknown	AgHbS -
619	1	incompliant		8	8	1	1	female	Belgium	Heterosexual	no	man	Missing	Missing	unknown	160000000	328282	Unknown	HCV-	AcHbS<10	AcBhC -	VDRL-	2	unknown	unknown	unknown HIV status	unknown	unknown	unknown	unknown	unknown	unknown	source participate to orgies	source has multiple partners	unknown	source with unknown risk factors	Missing	47				Unknown	B3	treatment given			Patient accepted treatment	Unknown	AgHbS -
620	1	compliant		32	28	1	1	female	Latin America	Heterosexual	yes,loss of blood	man	Missing	Belgium	yes,usual partner	150000000	209269	Unknown	HCV-	AcHbS >10 +	AcBhC -	VDRL-	2	yes, subj adverse event	unknown	HIV+	no	unknown	unknown	unknown	unknown	unknown	unknown	unknown	unknown	Missing	RDT HIV+	26	64.7333			Unknown	B1	Unknown			Unknown	Unknown	AgHbS -
621	1	incompliant		5	5	0	0	female	Eastern Europe	Heterosexual	yes,loss of blood	man	no high prevalence region	North Africa	no	150000000	209618	Unknown	Missing	Missing	Missing	Missing	3	unknown	unknown	HIV-	yes,loss of blood	unknown	source IDU	source no MSM	source no Commercial Sex Worker	no history of prison	no history of orgy	no history multipartnership	no other risk factors	no unknown risk factors	Missing	18	24.4167			Unknown	B7	Unknown			Unknown	Unknown	Missing
622	1	compliant		28	28	1	1	male	Europe	Heterosexual	no	woman	no high prevalence region	Europe	no	150000000	210419	Unknown	HCV-	AcHbS >10 +	AcHbC +	VDRL-	2	yes, subj adverse event	unknown	unknown HIV status	no	yes	source no IDU	source no MSM	source no Commercial Sex Worker	no history of prison	no history of orgy	source has multiple partners	no other risk factors	no unknown risk factors	Missing	38	28.5			Unknown	C4	Unknown			Unknown	Unknown	AgHbS -
623	1	incompliant		19	19	1	1	female	Belgium	Heterosexual	no	man	Missing	Sub Saharian Africa	yes,usual partner	150000000	231233	Unknown	HCV-	AcHbS >10 +	AcBhC -	VDRL-	2	no subj adverse event	no adverse event	HIV+	no	unknown	unknown	unknown	unknown	unknown	unknown	unknown	unknown	Missing	Missing	20	5.63333	2011-05-19		yes, treated	B2	treatment given	2011-06-13 18:00:00	6	Patient accepted treatment	Unknown	AgHbS -
624	1	incompliant		22	22	0.75	1	male	Belgium	Heterosexual	unknown	woman	Missing	Belgium	unknown	150000000	210716	Unknown	HCV-	AcHbS >10 +	AcBhC -	VDRL-	1	unknown	unknown	unknown HIV status	unknown	unknown	source no IDU	source no MSM	source Commercial Sex Worker	no history of prison	no history of orgy	source has multiple partners	no other risk factors	no unknown risk factors	Missing	39				Unknown	C3	treatment given	2011-01-26 20:11:00	30.1833	Patient accepted treatment	Unknown	AgHbS -
625	1	never received treatment		0	0	1	1	male	Europe	MSM	no	man	Missing	Northern America	yes,other	150000000	242776	Unknown	HCV-	AcHbS >10 +	AcBhC -	VDRL-	2	unknown	unknown	unknown HIV status	unknown	unknown	unknown	source MSM	unknown	unknown	unknown	unknown	unknown	Missing	RDT HIV-	30	14			Unknown	C3	Unknown			Unknown	Unknown	AgHbS -
626	1	compliant		35	28	0	0	female	Europe	Heterosexual	no	man	Missing	Belgium	no	150000000	211040	Unknown	HCV-	AcHbS >10 +	AcBhC -	VDRL-	2	yes, subj adverse event	yes, adverse event	unknown HIV status	unknown	unknown	unknown	unknown	unknown	unknown	unknown	unknown	unknown	Missing	Missing	26	32.7333			Unknown	B5	Unknown			Unknown	Unknown	AgHbS -
627	1	never received treatment		0	0	1	1	male	Belgium	Heterosexual	no	woman	Missing	Missing	unknown	150000000	211449	Unknown	Missing	Missing	Missing	Missing	3	unknown	unknown	unknown HIV status	unknown	unknown	unknown	unknown	source Commercial Sex Worker	unknown	unknown	unknown	unknown	Missing	RDT not done	38	55.1167			Unknown	F3	Unknown			Unknown	Unknown	Missing
628	1	compliant		24	24	1	1	male	Belgium	Heterosexual	no	woman	Sub Saharian Africa	Sub Saharian Africa	yes,other	150000000	211456	Unknown	HCV-	AcHbS<10	AcBhC -	VDRL-	2	unknown	unknown	unknown HIV status	yes,loss of blood	unknown	unknown	unknown	unknown	unknown	unknown	unknown	unknown	Missing	RDT not done	33	56.75			Unknown	C5	Unknown			Unknown	Unknown	AgHbS -
629	1	never received treatment		0	0	0	0	male	Eastern Europe	Heterosexual	no	woman	Missing	Eastern Europe	no	150000000	211460	Unknown	Missing	Missing	Missing	Missing	3	unknown	unknown	unknown HIV status	no	unknown	unknown	unknown	unknown	unknown	unknown	unknown	unknown	source with unknown risk factors	RDT not done	24	55.2			Unknown	C6	Unknown			Unknown	Unknown	Missing
630	1			13	13	0.5	1	female	Belgium	Heterosexual	no	man	Missing	Unknown	no	150000000	212605	Unknown	HCV-	no analysis	AcBhC -	VDRL-	2	unknown	unknown	unknown HIV status	unknown	unknown	unknown	unknown	unknown	unknown	unknown	unknown	unknown	Missing	Missing	17				Unknown	B7	Unknown			Unknown	Unknown	AgHbS -
631	1	incompliant		14	14	0	0	female	Europe	Heterosexual	unknown	man	no high prevalence region	Europe	unknown	150000000	213942	Unknown	Missing	Missing	Missing	Missing	3	unknown	unknown	unknown HIV status	no	unknown	source IDU	source MSM	source no Commercial Sex Worker	no history of prison	no history of orgy	no history multipartnership	no other risk factors	source with unknown risk factors	RDT not done	19	23.75			Unknown	A3	Unknown	2011-02-10 23:00:00	24.1333	Unknown	Unknown	Missing
632	1	never received treatment		0	0	0	0	male	Europe	Heterosexual	unknown	woman	Missing	Belgium	unknown	150000000	213235	Unknown	Missing	Missing	Missing	Missing	3	unknown	unknown	unknown HIV status	unknown	unknown	unknown	unknown	unknown	unknown	unknown	unknown	unknown	Missing	Missing	21	0			Unknown	C5	Unknown			Unknown	Unknown	Missing
633	1	compliant		29	28	1	1	male	Belgium	Heterosexual	no	woman	Missing	Europe	unknown	150000000	213407	Unknown	HCV+	AcHbS >10 +	AcBhC -	VDRL-	2	unknown	unknown	unknown HIV status	unknown	yes	source no IDU	source no MSM	source Commercial Sex Worker	no history of prison	no history of orgy	source has multiple partners	no other risk factors	no unknown risk factors	RDT not done	41				Unknown	C3	Unknown			Unknown	Unknown	AgHbS -
634	1	never received treatment		0	0	1	1	male	Belgium	Heterosexual	no	woman	Sub Saharian Africa	Sub Saharian Africa	no	160000000	356445	Unknown	Missing	Missing	Missing	Missing	3	unknown	unknown	unknown HIV status	no	yes	source no IDU	source no MSM	source Commercial Sex Worker	no history of prison	no history of orgy	no history multipartnership	no other risk factors	no unknown risk factors	Missing	46	41.6667			Unknown	C4	Unknown			Unknown	No indication for treatment	Missing
635	1	never received treatment		0	0	0	0	male	Belgium	MSM	yes,loss of blood	man	Missing	Sub Saharian Africa	yes,other	160000000	324571	Unknown	Missing	Missing	Missing	Missing	3	unknown	unknown	HIV-	no	unknown	unknown	source MSM	unknown	unknown	unknown	unknown	unknown	Missing	Missing	32	1			Unknown	E3	Unknown			Unknown	Unknown	Missing
636	1	compliant		123	28	0	0	male	Belgium	MSM	no	man		North Africa	no	150000000	214598	Unknown	Missing	Missing	Missing	Missing	3	unknown	unknown	unknown HIV status	unknown	unknown	source no IDU	source MSM	source no Commercial Sex Worker	no history of prison	no history of orgy	no history multipartnership	no other risk factors	no unknown risk factors	Missing	23	11.2			Unknown	A7	Unknown			Unknown	Unknown	Missing
637	1	incompliant		5	5	1	1	male	Europe	MSM	no	man	no high prevalence region	Belgium	yes,usual partner	150000000	214666	Unknown	HCV-	AcHbS >10 +	AcBhC -	VDRL-	2	unknown	unknown	unknown HIV status	unknown	yes	source no IDU	source MSM	source no Commercial Sex Worker	no history of prison	no history of orgy	source has multiple partners	no other risk factors	no unknown risk factors	Missing	25	18.75			Unknown	A3	treatment given			Patient accepted treatment	Unknown	AgHbS -
638	1	compliant		29	28	0	0	male	Sub Saharian Africa	Heterosexual	no	woman	Sub Saharian Africa	Sub Saharian Africa	no	150000000	268169	Unknown	HCV-	AcHbS >10 +	AcHbC +	VDRL-	2	unknown	unknown	unknown HIV status	no	unknown	unknown	unknown	unknown	unknown	source participate to orgies	source has multiple partners	unknown	Missing	Missing	18	26.75			Unknown	C4	treatment given	2012-03-01 16:30:00	27.5	Patient accepted treatment	Unknown	AgHbS -
638	2	incompliant		20	20	1	1	male	Sub Saharian Africa	Heterosexual	no	woman	Sub Saharian Africa	Sub Saharian Africa	no	160000000	314009	Unknown	HCV-	AcHbS >10 +	AcHbC +	VDRL-	2	unknown	yes, adverse event	unknown HIV status	no	unknown	source no IDU	source no MSM	source no Commercial Sex Worker	no history of prison	no history of orgy	source has multiple partners	no other risk factors	no unknown risk factors	Missing	19	22.1			Unknown	C4	treatment given	2013-01-17 12:30:00	22.2667	Patient accepted treatment	Unknown	AgHbS -
639	1	compliant		15	28	1	1	male	Sub Saharian Africa	MSM	no	man	Missing	Sub Saharian Africa	yes,usual partner	160000000	332153	Unknown	Missing	Missing	Missing	Missing	2	unknown	unknown	HIV+	no	unknown	unknown	source MSM	unknown	unknown	unknown	unknown	unknown	Missing	RDT HIV+	31	46.95			Unknown	C7	Unknown			Unknown	Unknown	Missing
640	1	incompliant		20	20	0	0	female	Sub Saharian Africa	Heterosexual	yes,STI	man	Missing	Sub Saharian Africa	yes,usual partner	150000000	215274	Unknown	HCV-	AcHbS >10 +	AcHbC +	VDRL-	2	yes, subj adverse event	unknown	HIV+	unknown	unknown	unknown	unknown	unknown	unknown	unknown	unknown	unknown	Missing	Missing	32	11			no treatment	B1	treatment given	2011-02-24 17:30:00	11.5	Patient accepted treatment	Unknown	AgHbS -
641	1	compliant		25	28	1	1	male		MSM	no	man	Missing	Missing	unknown	160000000	293802	Unknown	HCV-	AcHbS<10	AcBhC -	VDRL-	2	yes, subj adverse event	unknown	unknown HIV status	unknown	yes	source no IDU	source MSM	source no Commercial Sex Worker	no history of prison	source participate to orgies	source has multiple partners	no other risk factors	no unknown risk factors	Missing	19	52.9833			Unknown	A3	treatment given	2012-09-08 15:23:00	15.3667	Patient accepted treatment	Unknown	AgHbS -
642	1	compliant		25	28	1	1	male	Belgium	Heterosexual	no	woman	Missing	Unknown	no	150000000	215332	Unknown	HCV-	AcHbS<10	AcBhC -	VDRL-	2	no subj adverse event	no adverse event	unknown HIV status	unknown	unknown	unknown	unknown	unknown	unknown	unknown	unknown	unknown	Missing	Missing	23	6.83333			Unknown	K1	treatment given	2011-02-25 10:59:00	7.98333	Patient accepted treatment	Unknown	AgHbS -
643	1	compliant		29	28	1	1	male	Belgium	MSM	no	man	Missing	Europe	no	150000000	215674	Unknown	HCV-	AcHbS >10 +	AcBhC -	VDRL-	2	no subj adverse event	no adverse event	HIV-	unknown	unknown	unknown	source MSM	unknown	unknown	unknown	unknown	unknown	Missing	RDT not done	39	7.63333			Unknown	C4	treatment given	2011-02-28 09:30:00	8.13333	Patient accepted treatment	Unknown	AgHbS -
644	1	compliant		39	28	0.75	1	male	Latin America	MSM	unknown	man	Missing	Unknown	no	150000000	280566	Unknown	HCV-	AcHbS >10 +	AcHbC +	VDRL-	2	no subj adverse event	no adverse event	HIV+	yes,STI	unknown	unknown	source MSM	unknown	unknown	unknown	unknown	unknown	Missing	Missing	22	7.78333			Unknown	A1	treatment given			Patient accepted treatment	Unknown	AgHbS -
645	1	compliant		24	28	0	0	female	Sub Saharian Africa	Heterosexual	no	man	Missing	Missing	unknown	150000000	216958	GI side effect	HCV-	AcHbS >10 +	no analysis	VDRL-	2	unknown	unknown	unknown HIV status	unknown	unknown	unknown	unknown	unknown	unknown	unknown	unknown	unknown	Missing	Missing	16				Unknown	B5	treatment given			Patient accepted treatment	Unknown	AgHbS -
646	1	never received treatment		0	0	0	0	female	Europe	Heterosexual	no	man	Missing	Europe	unknown	150000000	216428	Unknown	Missing	AcHbS<10	AcBhC -	VDRL-	2	unknown	unknown	unknown HIV status	unknown	unknown	unknown	unknown	unknown	unknown	unknown	unknown	unknown	Missing	Missing	24				Unknown	B5	Unknown			Unknown	No indication for treatment	AgHbS -
647	1	incompliant		17	17	0.666667	1	male	Belgium	Heterosexual	unknown	woman	no high prevalence region	Europe	no	150000000	216491	Unknown	Missing	Missing	Missing	Missing	2	no subj adverse event	no adverse event	HIV-	unknown	no	source no IDU	source no MSM	source no Commercial Sex Worker	no history of prison	no history of orgy	no history multipartnership	no other risk factors	source with unknown risk factors	RDT not done	20	1.5			Unknown	C5	treatment given	2011-03-05 02:50:00	2.33333	Patient accepted treatment	Unknown	Missing
648	1	compliant		10	28	1	1	male	Belgium	MSM	no	man	Missing	Latin America	yes,usual partner	150000000	231242	Unknown	Missing	Missing	Missing	Missing	2	unknown	yes, adverse event	HIV+	no	unknown	unknown	source MSM	unknown	unknown	unknown	unknown	unknown	Missing	Missing	42	108.167			Unknown	H3	treatment given	2011-06-13 15:00:00	16.5	Patient accepted treatment	Unknown	Missing
649	1	compliant		29	28	0	0	male	Europe	MSM	unknown	man	Missing	Europe	no	150000000	216825	Unknown	HCV-	AcHbS >10 +	AcBhC -	VDRL-	2	no subj adverse event	no adverse event	HIV+	unknown	unknown	unknown	source MSM	unknown	unknown	unknown	unknown	unknown	Missing	Missing	44	24.5333			yes, treated	C1	treatment given	2011-03-07 18:30:00	24.7833	Patient accepted treatment	Unknown	AgHbS -
650	1	incompliant		14	14	1	1	male		MSM	no	man	Missing	Missing	unknown	160000000	347590	Unknown	Missing	Missing	Missing	Missing	2	no subj adverse event	no adverse event	unknown HIV status	unknown	unknown	unknown	source MSM	unknown	unknown	unknown	unknown	unknown	Missing	Missing	20				Unknown	C3	treatment given	2013-09-13 12:00:00		Patient accepted treatment	Unknown	Missing
651	1	compliant		24	28	1	1	female	Europe	Heterosexual	no	man	Missing	Sub Saharian Africa	no	150000000	218383	Unknown	Missing	Missing	Missing	VDRL-	2	unknown	unknown	unknown HIV status	unknown	unknown	unknown	unknown	unknown	unknown	unknown	unknown	unknown	Missing	Missing	23				Unknown	B5	treatment given	2011-03-13 05:51:00	34.9667	Unknown	Unknown	Missing
652	1	never received treatment		0	0	1	1	male	Belgium	Heterosexual	other	woman	no high prevalence region	Belgium	no	150000000	269373	Unknown	Missing	Missing	Missing	Missing	3	unknown	unknown	unknown HIV status	unknown	unknown	source no IDU	source no MSM	source no Commercial Sex Worker	no history of prison	source participate to orgies	no history multipartnership	no other risk factors	no unknown risk factors	Missing	48	24.5			Unknown	J1	Unknown			Unknown	other reasons	Missing
652	2	never received treatment		0	0	1	1	male	Belgium	Heterosexual	no	woman	no high prevalence region	Belgium	yes,usual partner	160000000	307620	Unknown	Missing	Missing	Missing	Missing	3	unknown	unknown	unknown HIV status	unknown	unknown	source no IDU	source no MSM	source no Commercial Sex Worker	no history of prison	no history of orgy	source has multiple partners	no other risk factors	no unknown risk factors	Missing	49				Unknown	C3	Unknown			Unknown	other reasons	Missing
653	1	incompliant		18	18	1	1	male	Belgium	MSM	yes,wound	man	Missing	Belgium	unknown	150000000	217874	GI side effect	HCV-	AcHbS >10 +	AcHbC +	VDRL+	2	yes, subj adverse event	unknown	HIV+	unknown	unknown	unknown	source MSM	unknown	unknown	unknown	unknown	unknown	Missing	Missing	52				Unknown	D1	treatment given	2011-03-14 17:15:00	15.25	Patient accepted treatment	Unknown	AgHbS -
654	1		viral load partner < 50	5	5	0	0	male	Europe	MSM	no	man	no high prevalence region	Europe	no	150000000	217909	Unknown	HCV-	AcHbS >10 +	AcBhC -	VDRL-	2	unknown	unknown	HIV+	no	no	source no IDU	source MSM	source no Commercial Sex Worker	no history of prison	no history of orgy	source has multiple partners	no other risk factors	no unknown risk factors	RDT not done	44				Unknown	E1	treatment given			Patient accepted treatment	Unknown	AgHbS -
655	1	compliant		28	28	1	1	male	Belgium	MSM	unknown	man	no high prevalence region	Belgium	no	150000000	218255	Other reason	HCV-	AcHbS<10	AcBhC -	VDRL-	2	yes, subj adverse event	unknown	unknown HIV status	no	yes	source no IDU	source MSM	source no Commercial Sex Worker	no history of prison	no history of orgy	source has multiple partners	no other risk factors	no unknown risk factors	Missing	29	19.9333			Unknown	E3	treatment given	2011-03-17 10:30:00	20.9333	Patient accepted treatment	Unknown	AgHbS -
656	1	incompliant		15	15	1	1	female	Asia	Heterosexual	no	man	Missing	Eastern Europe	yes,usual partner	150000000	228355	GI side effect	HCV-	no analysis	no analysis	VDRL-	3	yes, subj adverse event	yes, adverse event	unknown HIV status	unknown	unknown	source no IDU	source no MSM	source no Commercial Sex Worker	no history of prison	no history of orgy	no history multipartnership	no other risk factors	source with unknown risk factors	Missing	28	30.3333			Unknown	B5	treatment given			Patient accepted treatment	Unknown	no analysis
657	1	never received treatment		0	0	1	1	male	Belgium	Heterosexual	no	woman	Missing	Latin America	no	150000000	218377	Unknown	HCV-	AcHbS<10	AcBhC -	VDRL-	2	unknown	unknown	unknown HIV status	unknown	unknown	unknown	unknown	unknown	unknown	unknown	unknown	unknown	Missing	Missing	43	21.7333			Unknown	C4	Unknown			Unknown	No indication for treatment	AgHbS -
658	1		viral load partner < 50	5	5	1	1	male	Sub Saharian Africa	Heterosexual	unknown	woman	no high prevalence region	Europe	no	150000000	218540	Unknown	HCV-	AcHbS<10	AcBhC -	VDRL-	2	unknown	unknown	HIV+	unknown	unknown	source no IDU	source no MSM	source no Commercial Sex Worker	no history of prison	no history of orgy	source has multiple partners	no other risk factors	no unknown risk factors	Missing	33	22.2833			Unknown	C4	treatment given	2011-03-19 21:30:00	22.7833	Patient accepted treatment	Unknown	AgHbS -
659	1	compliant		29	28	0	0	male		MSM	yes,loss of blood	man	Missing	Eastern Europe	no	150000000	218625	Unknown	Missing	Missing	Missing	Missing	2	unknown	unknown	unknown HIV status	unknown	yes	source no IDU	source MSM	source no Commercial Sex Worker	no history of prison	no history of orgy	no history multipartnership	no other risk factors	source with unknown risk factors	Missing	25	43.75			Unknown	A3	treatment given	2011-03-20 20:29:00	45.4833	Patient accepted treatment	Unknown	Missing
660	1		Indication revised	5	5	1	1	male	North Africa	Heterosexual	unknown	woman	Missing	Belgium	no	160000000	315115	Unknown	HCV-	AcHbS<10	AcBhC -	VDRL-	2	unknown	unknown	unknown HIV status	unknown	unknown	source no IDU	source no MSM	source Commercial Sex Worker	no history of prison	no history of orgy	no history multipartnership	no other risk factors	no unknown risk factors	Missing	27				Unknown	C3	treatment given	2013-01-24 11:00:00	13	Patient accepted treatment	Unknown	AgHbS -
661	1	compliant		17	28	1	1	male	Belgium	Heterosexual	no	woman	Sub Saharian Africa	Sub Saharian Africa	no	150000000	219193	Unknown	Missing	Missing	Missing	VDRL-	2	no subj adverse event	no adverse event	unknown HIV status	unknown	unknown	unknown	unknown	unknown	unknown	unknown	source has multiple partners	unknown	Missing	Missing	36	12.0667			Unknown	F3	treatment given	2011-03-24 16:27:00	13.5167	Patient accepted treatment	Unknown	Missing
662	1	incompliant		15	15	0.666667	1	male		Heterosexual	no	woman	Missing	Belgium	no	150000000	219359	Unknown	HCV-	AcHbS<10	AcBhC -	VDRL-	2	no subj adverse event	no adverse event	unknown HIV status	unknown	unknown	unknown	unknown	source Commercial Sex Worker	unknown	unknown	source has multiple partners	unknown	Missing	RDT not done	18	39.9833			Unknown	C3	treatment given			Unknown	Unknown	AgHbS -
663	1	incompliant		13	13	1	1	male	Belgium	MSM	unknown	man	no high prevalence region	Unknown	no	150000000	219824	Unknown	HCV-	AcHbS<10	AcBhC -	no analysis	2	unknown	unknown	HIV-	unknown	yes	source no IDU	source MSM	source Commercial Sex Worker	no history of prison	no history of orgy	no history multipartnership	no other risk factors	no unknown risk factors	RDT not done	27	56.6667			Unknown	A4	treatment given	2011-03-28 18:00:00	57	Patient accepted treatment	Unknown	AgHbS -
664	1	incompliant		18	18	0.5	1	male	Belgium	Heterosexual	no	woman	Sub Saharian Africa	Sub Saharian Africa	no	150000000	219818	Unknown	HCV-	Missing	Missing	Missing	3	unknown	unknown	unknown HIV status	unknown	yes	source no IDU	source no MSM	source no Commercial Sex Worker	no history of prison	no history of orgy	source has multiple partners	no other risk factors	no unknown risk factors	Missing	28	36.2167			Unknown	C3	treatment given	2011-03-28 17:24:00	37.6167	Patient accepted treatment	Unknown	AgHbS -
665	1	compliant		25	28	0	0	male	Belgium	MSM	yes,wound	man	Missing	Belgium	no	150000000	220033	Unknown	Missing	Missing	Missing	VDRL-	2	unknown	unknown	unknown HIV status	unknown	yes	unknown	source MSM	unknown	unknown	unknown	source has multiple partners	unknown	Missing	Missing	53	2.21667			Unknown	C3	treatment given	2011-03-29 23:03:00	3.26667	Patient accepted treatment	Unknown	Missing
666	1	never received treatment		0	0	1	1	female	Northern America	Heterosexual	no	man	Missing	Northern America	yes,other	150000000	269573	Unknown	Missing	Missing	Missing	Missing	3	unknown	unknown	unknown HIV status	no	no	source no IDU	source no MSM	source no Commercial Sex Worker	no history of prison	no history of orgy	no history multipartnership	no other risk factors	no unknown risk factors	Missing	37	36.9167			Unknown	D6	Unknown			Unknown	No indication for treatment	Missing
667	1	incompliant		20	20	0	0	male	Belgium	Heterosexual	unknown	woman	Missing	Europe	no	150000000	222717	Unknown	HCV-	AcHbS<10	AcBhC -	VDRL-	3	no subj adverse event	no adverse event	HIV-	unknown	unknown	source no IDU	source no MSM	source no Commercial Sex Worker	no history of prison	no history of orgy	no history multipartnership	no other risk factors	no unknown risk factors	RDT not done	26	34.8667			Unknown	C5	treatment given			Patient accepted treatment	Unknown	AgHbS -
668	1	compliant		24	24	1	1	male	Belgium	MSM	no	man	Missing	North Africa	no	150000000	222909	Unknown	HCV-	AcHbS >10 +	AcBhC -	VDRL-	2	unknown	unknown	unknown HIV status	unknown	unknown	source IDU	source MSM	source no Commercial Sex Worker	no history of prison	source participate to orgies	source has multiple partners	no other risk factors	no unknown risk factors	Missing	36	9			Unknown	A3	treatment given	2011-04-18 18:00:00	11	Patient accepted treatment	Unknown	AgHbS -
669	1	never received treatment		0	0	0	0	male		MSM	no	man	Missing	Missing	unknown	160000000	361348	Unknown	Missing	Missing	Missing	Missing	3	unknown	unknown	unknown HIV status	unknown	yes	unknown	source MSM	unknown	unknown	unknown	unknown	unknown	source with unknown risk factors	Missing	25	144			Unknown	A3	treatment given	2013-12-01 00:01:00	1.01667	Patient accepted treatment	Unknown	Missing
670	1	never received treatment		0	0	0	0	female	Sub Saharian Africa	Bisexual	no	man	Missing	Sub Saharian Africa	no	150000000	223391	Unknown	Missing	Missing	Missing	Missing	3	unknown	unknown	HIV-	no	unknown	unknown	unknown	unknown	unknown	unknown	unknown	unknown	Missing	RDT HIV-	26	48			Unknown	B4	Unknown			Unknown	Unknown	Missing
671	1	compliant		28	28	0	0	male	Europe	MSM	yes,loss of blood	man	Missing	South East Asia	no	150000000	223590	GI side effect	HCV-	AcHbS<10	AcBhC -	VDRL-	2	unknown	yes, adverse event	unknown HIV status	unknown	unknown	source IDU	source MSM	source no Commercial Sex Worker	no history of prison	no history of orgy	no history multipartnership	no other risk factors	no unknown risk factors	RDT not done	34	10.4167			Unknown	C3	treatment given	2011-04-23 16:00:00	11	Patient accepted treatment	Unknown	AgHbS -
672	1	never received treatment		0	0	0	0	male	Sub Saharian Africa	Heterosexual	no	woman	no high prevalence region	Belgium	no	160000000	347028	Unknown	Missing	Missing	Missing	Missing	3	unknown	unknown	unknown HIV status	no	unknown	source no IDU	source no MSM	source no Commercial Sex Worker	no history of prison	no history of orgy	no history multipartnership	no other risk factors	no unknown risk factors	Missing	32	53.5			Unknown	C6	Unknown			Unknown	Unknown	Missing
673	1	never received treatment		0	0	1	1	male		Heterosexual	no	unknown	Missing	Missing	unknown	150000000	224288	Unknown	Missing	Missing	Missing	Missing	3	unknown	unknown	unknown HIV status	unknown	unknown	unknown	unknown	unknown	unknown	unknown	unknown	unknown	Missing	Missing	32				Unknown	C5	Unknown			Unknown	Unknown	Missing
674	1	never received treatment		0	0	0	0	male	Europe	MSM	no	man	Missing	Europe	yes,other	150000000	224538	Unknown	Missing	Missing	Missing	Missing	3	unknown	unknown	unknown HIV status	no	yes	unknown	source MSM	unknown	unknown	unknown	source has multiple partners	unknown	Missing	RDT HIV-	35				Unknown	A4	Unknown			Unknown	Unknown	Missing
675	1	incompliant		5	5	0	0	male	Europe	MSM	no	man	Missing	Missing	yes,other	150000000	224537	Unknown	Missing	Missing	Missing	Missing	3	unknown	unknown	HIV-	no	yes	unknown	source MSM	unknown	unknown	unknown	source has multiple partners	unknown	Missing	Missing	27				Unknown	C4	Unknown			Unknown	Unknown	Missing
676	1	compliant		31	28	1	1	male	Sub Saharian Africa	MSM	no	man	Missing	Unknown	no	160000000	365269	Unknown	HCV-	AcHbS >10 +	AcBhC -	VDRL-	1	no subj adverse event	no adverse event	HIV+	yes,loss of blood	unknown	unknown	source MSM	unknown	unknown	unknown	unknown	unknown	Missing	Missing	29	11			yes, treated	C1	treatment given	2013-12-30 15:00:00	12	Patient accepted treatment	Unknown	AgHbS -
677	1	incompliant		5	5	0	0	female	North Africa	Heterosexual	yes,loss of blood	man	no high prevalence region	North Africa	unknown	150000000	224890	Unknown	Missing	Missing	Missing	Missing	3	unknown	unknown	HIV-	unknown	yes	source IDU	source no MSM	source no Commercial Sex Worker	no history of prison	no history of orgy	no history multipartnership	no other risk factors	no unknown risk factors	Missing	18	11.4812			Unknown	A7	treatment given	2011-05-04 03:45:00	37.7312	Patient accepted treatment	Unknown	Missing
678	1	compliant		34	28	1	1	male	Belgium	MSM	no	man	Missing	Latin America	yes,usual partner	160000000	286076	Unknown	HCV-	AcHbS >10 +	AcBhC -	VDRL-	2	yes, subj adverse event	unknown	HIV+	no	unknown	unknown	source MSM	unknown	unknown	unknown	unknown	unknown	Missing	Missing	31	8.78333	2012-07-03	708	no treatment	C2	treatment given	2012-07-05 11:20:00	9.61667	Patient accepted treatment	Unknown	AgHbS -
679	1	compliant		38	28	1	1	male	Belgium	Heterosexual	no	woman	no high prevalence region	Belgium	yes,other	150000000	225648	Unknown	HCV-	AcHbS >10 +	AcBhC -	VDRL-	2	unknown	unknown	HIV-	unknown	yes	source IDU	source no MSM	source no Commercial Sex Worker	no history of prison	no history of orgy	source has multiple partners	no other risk factors	no unknown risk factors	Missing	21	34			Unknown	C4	treatment given	2011-05-09 16:07:00	35.1167	Patient accepted treatment	Unknown	AgHbS -
680	1	compliant		30	28	1	1	female	Eastern Europe	Heterosexual	yes,genital ulcer	man	Sub Saharian Africa	Sub Saharian Africa	no	150000000	226337	Unknown	HCV-	AcHbS<10	AcBhC -	VDRL-	2	unknown	unknown	unknown HIV status	unknown	unknown	source no IDU	source no MSM	source no Commercial Sex Worker	no history of prison	no history of orgy	no history multipartnership	no other risk factors	source with unknown risk factors	Missing	33	29			Unknown	B5	treatment given	2011-05-13 16:00:00	29	Patient accepted treatment	Unknown	AgHbS -
681	1	compliant		28	28	1	1	female	Belgium	Heterosexual	unknown	man	Missing	Unknown	no	150000000	226446	Unknown	HCV-	no analysis	AcBhC -	VDRL-	2	yes, subj adverse event	yes, adverse event	unknown HIV status	unknown	unknown	source no IDU	source no MSM	source no Commercial Sex Worker	no history of prison	no history of orgy	no history multipartnership	no other risk factors	source with unknown risk factors	RDT not done	19	38.5			Unknown	A7	treatment given	2011-05-14 19:30:00	39.5	Patient accepted treatment	Unknown	AgHbS -
682	1	incompliant		8	8	1	1	female	North Africa	Heterosexual	unknown	man	Missing	Sub Saharian Africa	unknown	160000000	313018	Unknown	Missing	Missing	Missing	Missing	3	unknown	unknown	unknown HIV status	unknown	unknown	unknown	unknown	unknown	unknown	unknown	unknown	unknown	Missing	Missing	44	15.5167			Unknown	B7	treatment given	2013-01-10 16:30:00	16.5167	Patient accepted treatment	Unknown	Missing
683	1	incompliant		5	5	0	0	female	Sub Saharian Africa	Heterosexual	no	man	Sub Saharian Africa	Sub Saharian Africa	yes,other	150000000	226529	Unknown	Missing	Missing	Missing	Missing	3	unknown	unknown	unknown HIV status	unknown	unknown	source no IDU	source no MSM	source no Commercial Sex Worker	no history of prison	no history of orgy	no history multipartnership	no other risk factors	source with unknown risk factors	RDT not done	18	7.58333			Unknown	B7	treatment given	2011-05-15 16:30:00	8.58333	Patient accepted treatment	Unknown	Missing
684	1	incompliant		5	5	0	0	female	Sub Saharian Africa	Heterosexual	no	man	Sub Saharian Africa	Sub Saharian Africa	yes,other	150000000	226543	Unknown	Missing	Missing	Missing	Missing	3	unknown	unknown	unknown HIV status	unknown	unknown	source no IDU	source no MSM	source no Commercial Sex Worker	no history of prison	no history of orgy	no history multipartnership	no other risk factors	source with unknown risk factors	RDT not done	22	9.5			Unknown	B7	treatment given	2011-05-15 18:02:00	11.0333	Patient accepted treatment	Unknown	Missing
685	1	never received treatment		0	0	0	0	male	Asia	MSM	unknown	man	Missing	Europe	no	150000000	226589	Unknown	Missing	Missing	Missing	Missing	3	unknown	unknown	unknown HIV status	unknown	unknown	source no IDU	source MSM	source no Commercial Sex Worker	no history of prison	no history of orgy	source has multiple partners	no other risk factors	no unknown risk factors	Missing	20	24.25			Unknown	A3	Unknown			Unknown	Unknown	Missing
686	1	compliant		51	28	0.333333	1	male	Europe	MSM	no	man	Missing	Missing	unknown	150000000	226732	Unknown	HCV-	AcHbS >10 +	AcBhC -	VDRL-	2	no subj adverse event	yes, adverse event	unknown HIV status	unknown	unknown	unknown	source MSM	unknown	unknown	unknown	unknown	unknown	source with unknown risk factors	RDT not done	23	42.9833			Unknown	A3	treatment given	2011-05-16 17:50:00	41.8167	Patient accepted treatment	Unknown	AgHbS -
687	1	never received treatment		0	0	0	0	female	Europe	Heterosexual	no	man	no high prevalence region	Europe	yes,other	150000000	226903	Unknown	Missing	Missing	Missing	Missing	3	unknown	unknown	HIV-	no	unknown	source no IDU	source no MSM	source no Commercial Sex Worker	no history of prison	no history of orgy	no history multipartnership	no other risk factors	no unknown risk factors	RDT not done	26	13.0833			Unknown	B7	no treatment given			Patient refused indicated treatment	Unknown	Missing
688	1		Other	5	5	1	1	female	North Africa	Heterosexual	no	man	no high prevalence region	North Africa	yes,usual partner	150000000	226928	Unknown	HCV-	no analysis	no analysis	VDRL-	2	unknown	unknown	unknown HIV status	unknown	unknown	source no IDU	source no MSM	source no Commercial Sex Worker	no history of prison	no history of orgy	no history multipartnership	no other risk factors	source with unknown risk factors	RDT not done	29	6.56667			Unknown	B7	treatment given	2011-05-17 23:05:00	8.15	Patient accepted treatment	Unknown	AgHbS -
689	1	incompliant		22	22	0.25	1	male	Belgium	MSM	unknown	man	Latin America	Latin America	no	150000000	226933	Unknown	HCV-	AcHbS<10	AcBhC -	VDRL-	2	unknown	unknown	unknown HIV status	unknown	yes	source no IDU	source MSM	source no Commercial Sex Worker	no history of prison	no history of orgy	no history multipartnership	no other risk factors	no unknown risk factors	Missing	30	70.2833			Unknown	A3	treatment given	2011-05-17 23:50:00	70.8333	Patient accepted treatment	Unknown	AgHbS -
690	1	never received treatment		0	0	1	1	female	Europe	Heterosexual	no	man	Missing	Europe	yes,other	160000000	284213	Unknown	Missing	Missing	Missing	Missing	3	unknown	unknown	unknown HIV status	unknown	no	unknown	unknown	unknown	unknown	unknown	unknown	unknown	Missing	RDT not done	15	7			Unknown	K2	Unknown			Unknown	No indication for treatment	Missing
691	1	compliant		25	25	0	0	male	Latin America	MSM	no	man	Missing	Belgium	no	150000000	227381	Unknown	HCV-	AcHbS >10 +	AcBhC -	VDRL-	2	yes, subj adverse event	yes, adverse event	HIV+	no	unknown	unknown	source MSM	unknown	unknown	unknown	unknown	unknown	Missing	Missing	24	17.9333			Unknown	A1	treatment given	2011-05-20 15:20:00	18.4333	Patient accepted treatment	Unknown	AgHbS -
692	1			0	0	1	1	male	Belgium	Bisexual	no	woman	Missing	Eastern Europe	yes,other	150000000	227480	Unknown	Missing	Missing	Missing	Missing	3	unknown	unknown	HIV+	no	unknown	unknown	unknown	unknown	unknown	unknown	unknown	unknown	Missing	Missing	46				yes, treated	G2	Unknown			Unknown	Unknown	Missing
692	2	incompliant		5	5	1	1	male	North Africa	Bisexual	unknown	man	Latin America	Latin America	no	150000000	236046	Unknown	Missing	Missing	Missing	Missing	3	unknown	unknown	unknown HIV status	unknown	unknown	source no IDU	source MSM	source no Commercial Sex Worker	no history of prison	no history of orgy	no history multipartnership	no other risk factors	no unknown risk factors	Missing	47	12.6			Unknown	C3	treatment given	2011-07-24 20:00:00	14	Patient accepted treatment	Unknown	Missing
693	1	compliant		28	28	1	1	male	Belgium	MSM	unknown	man	Missing	Belgium	no	160000000	344621	Unknown	Missing	Missing	Missing	Missing	2	unknown	unknown	unknown HIV status	unknown	unknown	source no IDU	source MSM	source no Commercial Sex Worker	no history of prison	no history of orgy	no history multipartnership	no other risk factors	no unknown risk factors	Missing	29	64.9833			Unknown	C3	treatment given			Patient accepted treatment	Unknown	Missing
694	1	never received treatment		0	0	0	0	female	Europe	Heterosexual	no	man	no high prevalence region	North Africa	yes,other	150000000	227596	Unknown	Missing	Missing	Missing	Missing	3	unknown	unknown	unknown HIV status	unknown	unknown	source no IDU	source no MSM	source no Commercial Sex Worker	no history of prison	no history of orgy	no history multipartnership	no other risk factors	no unknown risk factors	Missing	20	8			Unknown	B7	Unknown			Unknown	Unknown	Missing
695	1	incompliant		5	5	1	1	male	Belgium	MSM	no	man	no high prevalence region	Europe	no	160000000	328078	Unknown	Missing	Missing	Missing	Missing	3	unknown	unknown	unknown HIV status	no	unknown	source no IDU	source MSM	source no Commercial Sex Worker	no history of prison	no history of orgy	source has multiple partners	no other risk factors	no unknown risk factors	RDT indeterminate	35	2.08333			Unknown	A4	treatment given	2013-04-19 01:00:00	17	Patient accepted treatment	Unknown	Missing
696	1	incompliant		18	18	0	0	male	Europe	Bisexual	no	woman	no high prevalence region	Belgium	yes,other	150000000	228100	Unknown	Missing	Missing	Missing	Missing	2	unknown	unknown	unknown HIV status	yes,loss of blood	yes	source no IDU	source no MSM	source no Commercial Sex Worker	no history of prison	no history of orgy	source has multiple partners	no other risk factors	no unknown risk factors	RDT not done	26				Unknown	J1	treatment given	2011-05-25 16:30:00	14.5	Patient accepted treatment	Unknown	Missing
697	1	never received treatment		0	0	1	1	female	Belgium	Heterosexual	no	man	Missing	Belgium	yes,other	150000000	228629	Unknown	Missing	Missing	Missing	Missing	3	unknown	unknown	unknown HIV status	no	unknown	unknown	unknown	unknown	unknown	unknown	unknown	unknown	source with unknown risk factors	Missing	28	10.95			Unknown	B5	Unknown			Unknown	Unknown	Missing
698	1	incompliant		5	5	0	0	male	Northern America	Bisexual	no	man	Missing	Asia	unknown	150000000	228780	Unknown	Missing	Missing	Missing	Missing	3	unknown	unknown	unknown HIV status	unknown	yes	source no IDU	source MSM	source no Commercial Sex Worker	no history of prison	no history of orgy	source has multiple partners	no other risk factors	no unknown risk factors	RDT not done	32	42.7333			Unknown	A3	treatment given	2011-05-30 15:05:00	43.8167	Patient accepted treatment	Unknown	Missing
699	1	never received treatment		0	0	1	1	female	Eastern Europe	Heterosexual	unknown	man	Missing	Eastern Europe	no	150000000	229069	Unknown	Missing	Missing	Missing	Missing	3	unknown	unknown	unknown HIV status	unknown	unknown	unknown	unknown	unknown	unknown	unknown	unknown	unknown	Missing	Missing	17	12.1167			Unknown	B7	Unknown			Patient refused indicated treatment	Unknown	Missing
700	1	compliant		32	28	0	0	male	Belgium	MSM	unknown	man	no high prevalence region	Europe	unknown	150000000	229092	Unknown	HCV-	AcHbS >10 +	AcHbC +	no analysis	3	no subj adverse event	no adverse event	unknown HIV status	unknown	yes	source no IDU	source MSM	source no Commercial Sex Worker	no history of prison	no history of orgy	source has multiple partners	no other risk factors	no unknown risk factors	RDT not done	37				Unknown	A3	treatment given	2011-05-01 16:00:00	12.4333	Patient accepted treatment	Unknown	AgHbS -
701	1	compliant		36	28	0	0	male	Belgium	Heterosexual	unknown	woman	Sub Saharian Africa	Sub Saharian Africa	no	150000000	274245	Unknown	Missing	Missing	Missing	VDRL-	2	unknown	unknown	unknown HIV status	unknown	yes	source no IDU	source no MSM	source Commercial Sex Worker	no history of prison	no history of orgy	no history multipartnership	no other risk factors	no unknown risk factors	Missing	29	15			Unknown	C3	treatment given	2012-04-12 19:00:00	16	Patient accepted treatment	Unknown	Missing
702	1	incompliant		20	20	1	1	male	Belgium	Heterosexual	unknown	woman	no high prevalence region	Belgium	yes,usual partner	150000000	233247	Unknown	HCV-	AcHbS<10	AcBhC -	VDRL-	2	unknown	unknown	HIV+	unknown	unknown	source no IDU	source no MSM	source no Commercial Sex Worker	no history of prison	no history of orgy	no history multipartnership	no other risk factors	source with unknown risk factors	Missing	45	36			Unknown	C1	treatment given	2011-07-01 14:20:00	36.3333	Patient accepted treatment	Unknown	AgHbS -
703	1	incompliant		20	20	1	1	male	North Africa	MSM	yes,STI	man	Missing	Belgium	yes,other	160000000	354846	GI side effect	HCV-	AcHbS<10	AcBhC -	VDRL-	2	unknown	yes, adverse event	HIV+	yes,STI	unknown	unknown	source MSM	unknown	unknown	unknown	unknown	unknown	Missing	Missing	32	17			Unknown	A1	treatment given			Patient accepted treatment	Unknown	AgHbS -
704	1	incompliant		13	13	0	0	male	Europe	Bisexual	no	man	Missing	Belgium	no	150000000	230511	Unknown	Missing	Missing	Missing	Missing	2	unknown	unknown	unknown HIV status	no	unknown	unknown	source MSM	unknown	unknown	unknown	unknown	unknown	Missing	Missing	20	55.2			Unknown	A4	Unknown			Unknown	Unknown	Missing
705	1	compliant		31	28	0.666667	1	female	Asia	Heterosexual	yes,loss of blood	man	Missing	Europe	no	150000000	230543	Unknown	Missing	Missing	Missing	Missing	2	yes, subj adverse event	yes, adverse event	unknown HIV status	unknown	unknown	source no IDU	source no MSM	source no Commercial Sex Worker	no history of prison	no history of orgy	no history multipartnership	no other risk factors	source with unknown risk factors	Missing	16	9.5			Unknown	A7	treatment given	2011-06-12 12:00:00	11	Patient accepted treatment	Unknown	Missing
706	1	incompliant		5	5	0	0	male	Northern America	MSM	no	man	no high prevalence region	Belgium	no	150000000	230605	Unknown	HCV-	AcHbS >10 +	AcBhC -	VDRL-	2	yes, subj adverse event	yes, adverse event	unknown HIV status	unknown	unknown	source no IDU	source MSM	source no Commercial Sex Worker	no history of prison	source participate to orgies	source has multiple partners	no other risk factors	no unknown risk factors	RDT not done	28				Unknown	A3	treatment given	2011-06-13 07:30:00	4.5	Patient accepted treatment	Unknown	AgHbS -
707	1	incompliant		6	6	0	0	male	Europe	MSM	no	man	no high prevalence region	Europe	no	150000000	230621	Unknown	HCV-	AcHbS<10	AcBhC -	VDRL-	2	unknown	unknown	unknown HIV status	unknown	unknown	source no IDU	source MSM	source no Commercial Sex Worker	no history of prison	no history of orgy	no history multipartnership	no other risk factors	no unknown risk factors	Missing	24	28.5			Unknown	A3	treatment given	2011-06-13 09:00:00	29	Patient accepted treatment	Unknown	AgHbS -
708	1	never received treatment		0	0	1	1	male	Belgium	MSM	no	man	no high prevalence region	Belgium	no	150000000	230837	Unknown	Missing	Missing	Missing	Missing	3	unknown	unknown	unknown HIV status	unknown	unknown	source no IDU	source MSM	source no Commercial Sex Worker	no history of prison	no history of orgy	no history multipartnership	no other risk factors	no unknown risk factors	RDT not done	45				Unknown	F3	Unknown			Unknown	Unknown	Missing
709	1	never received treatment		0	0	1	1	male	Belgium	MSM	no	man	Missing	Belgium	no	150000000	231223	Unknown	Missing	Missing	Missing	Missing	3	unknown	unknown	unknown HIV status	no	unknown	unknown	source MSM	unknown	unknown	unknown	unknown	unknown	Missing	Missing	41	41.25			Unknown	C4	no treatment given			Patient refused indicated treatment	Unknown	Missing
710	1	incompliant		15	15	0	0	male	Europe	MSM	no	man	no high prevalence region	North Africa	no	160000000	292061	Unknown	HCV-	AcHbS >10 +	AcBhC -	VDRL-	2	no subj adverse event	no adverse event	unknown HIV status	no	unknown	source no IDU	source MSM	source Commercial Sex Worker	no history of prison	no history of orgy	no history multipartnership	no other risk factors	no unknown risk factors	Missing	24	12			Unknown	A4	treatment given	2012-08-26 20:00:00	13	Patient accepted treatment	Unknown	AgHbS -
711	1	incompliant	Patient own decision	15	15	0	0	male	Belgium	Heterosexual	no	woman	Missing	Belgium	no	150000000	231228	Unknown	Missing	Missing	Missing	VDRL-	3	unknown	unknown	unknown HIV status	no	yes	unknown	unknown	source Commercial Sex Worker	unknown	unknown	unknown	unknown	Missing	RDT not done	41	6			Unknown	C4	treatment given	2011-06-17 09:30:00	6.5	Patient accepted treatment	Unknown	Missing
712	1	compliant		23	28	1	1	male	Belgium	MSM	other	man	Missing	Belgium	no	150000000	232190	Unknown	Missing	Missing	Missing	Missing	3	unknown	unknown	HIV+	unknown	unknown	unknown	source MSM	unknown	unknown	unknown	unknown	unknown	Missing	Missing	36	115.95			Unknown	A1	treatment given	2011-06-20 05:03:00	22	Patient accepted treatment	Unknown	Missing
712	2	incompliant		22	22	1	1	male	Belgium	MSM	no	man	Missing	Europe	unknown	150000000	242382	Unknown	HCV-	AcHbS >10 +	AcBhC -	VDRL-	1	no subj adverse event	no adverse event	HIV+	unknown	unknown	unknown	source MSM	unknown	unknown	unknown	unknown	unknown	Missing	Missing	36				yes, treated	A1	treatment given	2011-09-14 20:00:00	24	Patient accepted treatment	Unknown	AgHbS -
713	1	compliant		28	28	0	0	male	Eastern Europe	Heterosexual	no	woman	Former Sovietic Union	Eastern Europe	no	150000000	231990	Unknown	HCV-	AcHbS<10	AcBhC -	VDRL-	2	yes, subj adverse event	yes, adverse event	unknown HIV status	unknown	yes	source no IDU	source no MSM	source Commercial Sex Worker	no history of prison	no history of orgy	no history multipartnership	no other risk factors	no unknown risk factors	RDT not done	33				Unknown	C3	treatment given	2011-06-22 17:00:00	42	Patient accepted treatment	Unknown	AgHbS -
714	1	compliant		23	23	1	1	male	Belgium	Heterosexual	no	woman	Missing	Belgium	yes,usual partner	150000000	232205	Unknown	Missing	Missing	Missing	Missing	2	unknown	unknown	HIV+	no	unknown	unknown	unknown	unknown	unknown	unknown	unknown	unknown	Missing	Missing	28	26			Unknown	C1	treatment given	2011-06-22 11:40:00	26.6667	Patient accepted treatment	Unknown	Missing
715	1	incompliant		5	5	1	1	male	Belgium	MSM	no	man	Missing	North Africa	unknown	150000000	250431	Unknown	Missing	Missing	Missing	Missing	3	unknown	unknown	unknown HIV status	no	unknown	unknown	source MSM	unknown	unknown	unknown	unknown	unknown	Missing	RDT not done	23	9.8			Unknown	C4	treatment given	2011-11-06 18:20:00	10.6333	Patient accepted treatment	Unknown	Missing
716	1	compliant		28	28	1	1	male	Belgium	Heterosexual	no	woman	Missing	Missing	unknown	150000000	278122	Unknown	HCV-	AcHbS >10 +	AcBhC -	VDRL-	2	unknown	unknown	unknown HIV status	unknown	unknown	unknown	unknown	source Commercial Sex Worker	unknown	unknown	unknown	unknown	Missing	RDT not done	28	42.35			Unknown	C3	treatment given	2012-05-10 19:33:00	42.55	Patient accepted treatment	Unknown	AgHbS -
717	1	compliant		78	28	0	0	female	Sub Saharian Africa	Heterosexual	no	man	Missing	Eastern Europe	unknown	150000000	233166	GI side effect	HCV-	AcHbS<10	AcBhC -	VDRL-	2	yes, subj adverse event	yes, adverse event	unknown HIV status	unknown	unknown	unknown	unknown	source Commercial Sex Worker	unknown	unknown	unknown	unknown	source with unknown risk factors	Missing	37	122			Unknown	B3	treatment given	2011-06-26 23:59:00	4.98333	Patient accepted treatment	Unknown	AgHbS -
718	1	incompliant		5	5	0	0	male	Sub Saharian Africa	Heterosexual	no	woman	Missing	Sub Saharian Africa	yes,other	150000000	250522	GI side effect	HCV-	AcHbS<10	AcBhC -	VDRL-	2	unknown	unknown	HIV+	no	unknown	unknown	unknown	unknown	unknown	unknown	unknown	unknown	Missing	Missing	34	42.7167	2011-10-20	527	no treatment	C1	treatment given	2011-11-07 10:00:00	43	Patient accepted treatment	Unknown	AgHbS -
719	1	never received treatment		0	0	0	0	male	Belgium	MSM	no	man	Missing	Europe	no	150000000	232522	Unknown	Missing	Missing	Missing	Missing	3	unknown	unknown	unknown HIV status	unknown	unknown	unknown	source MSM	unknown	unknown	unknown	unknown	unknown	Missing	Missing	34	17.3333			Unknown	D3	Unknown			Unknown	Unknown	Missing
720	1	never received treatment		0	0	0	0	male	Europe	Heterosexual	unknown	woman	no high prevalence region	Europe	unknown	150000000	232931	Unknown	Missing	Missing	Missing	Missing	3	unknown	unknown	unknown HIV status	unknown	unknown	source no IDU	source no MSM	source no Commercial Sex Worker	no history of prison	no history of orgy	source has multiple partners	no other risk factors	no unknown risk factors	Missing	23	13.5			Unknown	C3	Unknown			Patient refused indicated treatment	Unknown	Missing
721	1	never received treatment		0	0	0	0	male	Belgium	Heterosexual	no	woman	Missing	Missing	yes,usual partner	160000000	285025	Unknown	Missing	Missing	Missing	Missing	3	unknown	unknown	unknown HIV status	yes,loss of blood	unknown	unknown	unknown	unknown	unknown	unknown	unknown	unknown	Missing	Missing	20	72.25			Unknown	C6	Unknown			Unknown	Delay >72h	Missing
722	1	compliant		28	28	0	0	male		MSM	yes,wound	man	Missing	Eastern Europe	no	160000000	313437	Unknown	HCV-	AcHbS >10 +	AcBhC -	VDRL-	2	unknown	unknown	unknown HIV status	unknown	unknown	unknown	unknown	unknown	unknown	unknown	unknown	unknown	Missing	Missing	32				Unknown	J1	treatment given			Patient accepted treatment	Unknown	AgHbS -
723	1	incompliant		5	5	0	0	female	Northern America	Heterosexual	no	man	no high prevalence region	Latin America	no	150000000	233811	Unknown	Missing	Missing	Missing	Missing	3	unknown	unknown	unknown HIV status	unknown	no	source no IDU	source no MSM	source no Commercial Sex Worker	no history of prison	no history of orgy	no history multipartnership	no other risk factors	no unknown risk factors	Missing	22	17			Unknown	B7	treatment given	2011-07-05 19:30:00	17.5	Patient accepted treatment	Unknown	Missing
724	1	compliant		28	28	0	0	male	Europe	Bisexual	unknown	man	Latin America	Latin America	no	150000000	234940	Unknown	HCV-	AcHbS<10	AcBhC -	VDRL-	2	yes, subj adverse event	yes, adverse event	unknown HIV status	unknown	yes	source no IDU	source MSM	source no Commercial Sex Worker	no history of prison	no history of orgy	source has multiple partners	no other risk factors	no unknown risk factors	Missing	54	40.9333			Unknown	A3	treatment given			Patient accepted treatment	Unknown	AgHbS -
725	1	compliant		28	28	1	1	male	Belgium	Heterosexual	no	woman	Former Sovietic Union	Eastern Europe	no	150000000	234970	Unknown	HCV-	AcHbS<10	AcBhC -	VDRL-	2	yes, subj adverse event	yes, adverse event	unknown HIV status	unknown	yes	unknown	unknown	source Commercial Sex Worker	unknown	unknown	source has multiple partners	unknown	Missing	Missing	23	64.2333			Unknown	C3	treatment given			Patient accepted treatment	Unknown	AgHbS -
726	1	incompliant		5	5	0	0	male	Latin America	MSM	unknown	man	no high prevalence region	North Africa	no	150000000	235622	Unknown	Missing	Missing	Missing	Missing	3	unknown	unknown	unknown HIV status	unknown	yes	source no IDU	source MSM	source no Commercial Sex Worker	no history of prison	no history of orgy	no history multipartnership	no other risk factors	no unknown risk factors	Missing	30	22.6			Unknown	A3	treatment given	2011-07-20 08:00:00	53	Unknown	Unknown	Missing
727	1	compliant		29	28	0	0	male	Europe	Heterosexual	no	woman	Missing	Europe	no	150000000	236062	Unknown	HCV-	AcHbS >10 +	AcBhC -	VDRL-	2	unknown	unknown	unknown HIV status	no	yes	unknown	unknown	unknown	unknown	unknown	source has multiple partners	unknown	Missing	Missing	36	17			Unknown	C4	treatment given	2011-07-24 23:00:00	18	Patient accepted treatment	Unknown	AgHbS -
728	1	never received treatment		0	0	1	1	male	Latin America	Heterosexual	no	woman	Missing	Europe	yes,other	150000000	272450	Unknown	Missing	Missing	Missing	Missing	3	unknown	unknown	unknown HIV status	no	no	source no IDU	source no MSM	source no Commercial Sex Worker	no history of prison	no history of orgy	no history multipartnership	no other risk factors	no unknown risk factors	RDT HIV-	30	16.8167			Unknown	C4	Unknown			Unknown	RT on source patient negative	Missing
729	1	compliant		29	28	1	1	male	Belgium	Bisexual	no	man	Missing	Belgium	no	150000000	236352	orther toxicity	Missing	Missing	Missing	Missing	2	unknown	unknown	HIV+	no	unknown	unknown	source MSM	unknown	unknown	unknown	unknown	unknown	Missing	Missing	37	22.1167			yes, treated	C2	treatment given	2011-07-26 18:30:00	23.1167	Patient accepted treatment	Unknown	Missing
730	1	never received treatment		0	0	1	1	male	Sub Saharian Africa	Heterosexual	no	woman	Sub Saharian Africa	Eastern Europe	no	150000000	277146	Unknown	Missing	Missing	Missing	Missing	3	unknown	unknown	unknown HIV status	unknown	no	source no IDU	source no MSM	source no Commercial Sex Worker	no history of prison	no history of orgy	no history multipartnership	no other risk factors	no unknown risk factors	RDT not done	48	58.5			Unknown	C5	Unknown			Unknown	No indication for treatment	Missing
731	1	never received treatment		0	0	1	1	female	Belgium	Heterosexual	no	man	no high prevalence region	North Africa	no	150000000	236631	Unknown	Missing	Missing	Missing	Missing	3	unknown	unknown	unknown HIV status	no	unknown	source no IDU	source no MSM	source no Commercial Sex Worker	no history of prison	no history of orgy	no history multipartnership	no other risk factors	no unknown risk factors	Missing	37	45.5			Unknown	B6	Unknown			Unknown	Unknown	Missing
732	1	incompliant		14	14	1	1	male	Sub Saharian Africa	Heterosexual	no	woman	Missing	North Africa	no	150000000	236699	Unknown	HCV-	AcHbS<10	AcBhC -	VDRL-	2	unknown	unknown	unknown HIV status	unknown	unknown	unknown	unknown	unknown	unknown	unknown	unknown	unknown	source with unknown risk factors	Missing	30	48.7167			Unknown	C5	treatment given	2011-07-29 11:26:00	49.4	Patient accepted treatment	Unknown	AgHbS -
733	2	incompliant		19	19	1	1	female	Belgium	Heterosexual	no	man	Missing	Belgium	yes,usual partner	160000000	287205	Unknown	Missing	Missing	Missing	Missing	3	unknown	unknown	HIV+	no	unknown	unknown	unknown	unknown	unknown	unknown	unknown	unknown	Missing	Missing	17	1.75	2012-02-10	430	yes, treated	B2	treatment given	2012-07-13 18:40:00	2.16667	Patient accepted treatment	Unknown	Missing
734	1	never received treatment		0	0	1	1	male	Belgium	Bisexual	no	man	Missing	Europe	no	150000000	237411	Unknown	Missing	Missing	Missing	Missing	3	unknown	unknown	HIV+	no	unknown	unknown	source MSM	unknown	unknown	unknown	unknown	unknown	Missing	Missing	45	132.667			Unknown	I2	Unknown			Unknown	No indication for treatment	Missing
735	1	incompliant		5	5	0	0	male	Belgium	MSM	yes,loss of blood	man	Missing	Belgium	unknown	150000000	237054	Unknown	Missing	Missing	Missing	Missing	3	unknown	unknown	HIV+	no	unknown	unknown	source MSM	unknown	unknown	unknown	unknown	unknown	Missing	Missing	22	24.55			Unknown	A1	Unknown			Unknown	Unknown	Missing
736	1	incompliant		17	17	1	1	male	Europe	MSM	no	man	Missing	Unknown	no	150000000	241220	Unknown	Missing	Missing	Missing	Missing	3	unknown	unknown	HIV+	unknown	unknown	unknown	source MSM	unknown	unknown	unknown	unknown	unknown	Missing	Missing	23	11.1667			Unknown	A1	treatment given	2011-09-07 12:15:00	13.25	Patient accepted treatment	Unknown	Missing
737	1	never received treatment		0	0	0	0	female	Europe	Heterosexual	no	man	Missing	Unknown	unknown	150000000	237516	Unknown	Missing	Missing	Missing	Missing	3	unknown	unknown	unknown HIV status	unknown	unknown	unknown	unknown	unknown	unknown	unknown	unknown	unknown	Missing	Missing	28	23.3167			Unknown	B5	Unknown			Unknown	Unknown	Missing
738	1	compliant		23	23	0	0	male	Latin America	MSM	yes,loss of blood	man	Missing	Sub Saharian Africa	no	150000000	237984	GI side effect	HCV-	AcHbS >10 +	AcHbC +	VDRL-	2	unknown	unknown	HIV+	unknown	unknown	unknown	source MSM	unknown	unknown	unknown	unknown	unknown	Missing	Missing	37	91.2			Unknown	A1	treatment given	2011-08-07 23:45:00	43.95	Patient accepted treatment	Unknown	AgHbS -
739	1		HIV partner test negative	5	5	1	1	female	Belgium	Heterosexual	no	man	no high prevalence region	Eastern Europe	no	150000000	262893	Unknown	HCV-	AcHbS<10	AcBhC -	VDRL-	2	unknown	unknown	unknown HIV status	yes,loss of blood	unknown	source no IDU	source no MSM	source no Commercial Sex Worker	no history of prison	no history of orgy	no history multipartnership	no other risk factors	no unknown risk factors	RDT HIV-	33	33.1			Unknown	B5	treatment given			Patient accepted treatment	Unknown	AgHbS -
740	1	compliant		30	28	1	1	male	Belgium	MSM	unknown	man	no high prevalence region	Northern America	no	150000000	238435	GI side effect	HCV-	AcHbS<10	AcBhC -	VDRL-	2	yes, subj adverse event	yes, adverse event	unknown HIV status	unknown	yes	source no IDU	source MSM	source no Commercial Sex Worker	no history of prison	no history of orgy	source has multiple partners	no other risk factors	no unknown risk factors	RDT not done	35	4.83333			Unknown	C3	treatment given	2011-08-13 18:00:00	5	Patient accepted treatment	Unknown	AgHbS -
741	1		Other	38	28	0	0	male	Belgium	MSM	no	unknown	Missing	Missing	unknown	150000000	238660	Unknown	HCV-	AcHbS >10 +	AcBhC -	VDRL-	2	unknown	unknown	unknown HIV status	unknown	unknown	unknown	unknown	unknown	unknown	unknown	unknown	unknown	Missing	Missing	28	58.75			Unknown	C4	treatment given	2011-08-16 12:00:00	60	Patient accepted treatment	Unknown	AgHbS -
742	1	compliant		0	28	1	1	male	Belgium	Heterosexual	no	woman	South East Asia	South East Asia	unknown	150000000	238747	Unknown	Missing	Missing	Missing	VDRL-	3	unknown	unknown	unknown HIV status	unknown	yes	unknown	unknown	unknown	unknown	unknown	no history multipartnership	unknown	Missing	Missing	31	734.433			Unknown	C5	treatment given	2011-07-19 08:30:00	54.4333	Unknown	Unknown	Missing
743	1	compliant		29	28	1	1	male	Belgium	MSM	unknown	man	Missing	Europe	no	160000000	336690	Unknown	HCV-	AcHbS >10 +	AcBhC -	VDRL-	2	unknown	unknown	HIV+	unknown	unknown	unknown	source MSM	unknown	unknown	unknown	unknown	unknown	Missing	Missing	35	21.8333			Unknown	E1	Unknown			Unknown	Unknown	AgHbS -
744	1	compliant		36	28	1	1	male	Eastern Europe	Heterosexual	no	woman	Former Sovietic Union	Former Sovietic Union	no	150000000	239267	Unknown	HCV-	AcHbS >10 +	AcBhC -	VDRL-	2	unknown	unknown	unknown HIV status	no	yes	source no IDU	source no MSM	source no Commercial Sex Worker	no history of prison	no history of orgy	source has multiple partners	no other risk factors	no unknown risk factors	Missing	27	1.4			Unknown	C4	treatment given	2011-08-20 20:22:00	1.76667	Patient accepted treatment	Unknown	AgHbS -
745	1	compliant		30	28	0	0	male	Latin America	MSM	no	man	Missing	Europe	unknown	150000000	239473	Unknown	HCV-	AcHbS<10	AcBhC -	VDRL-	2	no subj adverse event	yes, adverse event	HIV+	no	unknown	unknown	source MSM	unknown	unknown	unknown	unknown	unknown	Missing	Missing	22	60.2			Unknown	A1	treatment given	2011-08-22 16:30:00	60.5	Patient accepted treatment	Unknown	AgHbS -
746	1	compliant		50	28	1	1	male	North Africa	Heterosexual	yes,STI	woman	Sub Saharian Africa	Belgium	no	150000000	239495	Unknown	HCV-	AcHbS<10	Missing	VDRL-	2	unknown	unknown	unknown HIV status	unknown	yes	source no IDU	source no MSM	source Commercial Sex Worker	no history of prison	no history of orgy	source has multiple partners	no other risk factors	no unknown risk factors	RDT not done	34				Unknown	C3	Unknown			Unknown	Unknown	AgHbS -
747	1	incompliant		10	10	0	0	female	Eastern Europe	Heterosexual	unknown	man	Missing	Missing	unknown	150000000	239640	Pregnancy	HCV-	no analysis	no analysis	no analysis	1	unknown	unknown	unknown HIV status	unknown	unknown	unknown	unknown	unknown	unknown	unknown	unknown	unknown	Missing	Missing	27	18.3			Unknown	B7	treatment given	2011-08-24 05:30:00	18.8	Patient accepted treatment	Unknown	AgHbS -
748	1	compliant		25	25	1	1	male	Sub Saharian Africa	Heterosexual	yes,STI	woman	Sub Saharian Africa	Sub Saharian Africa	no	150000000	240009	GI side effect	HCV-	AcHbS >10 +	AcHbC +	VDRL-	2	unknown	unknown	unknown HIV status	yes,STI	yes	source no IDU	source no MSM	source Commercial Sex Worker	no history of prison	no history of orgy	no history multipartnership	no other risk factors	no unknown risk factors	Missing	33	39.85			Unknown	C3	treatment given	2011-08-27 15:30:00	40.35	Patient accepted treatment	Unknown	AgHbS -
749	1	never received treatment		0	0	1	1	male	Belgium	Heterosexual	no	woman	Missing	Eastern Europe	no	150000000	240057	Unknown	HCV-	AcHbS<10	AcBhC -	Missing	2	unknown	unknown	unknown HIV status	unknown	yes	source no IDU	source no MSM	source Commercial Sex Worker	no history of prison	no history of orgy	no history multipartnership	no other risk factors	no unknown risk factors	Missing	25	8.98333			Unknown	C3	Unknown			Unknown	Unknown	AgHbS -
750	1	compliant		30	28	0.666667	1	female	Eastern Europe	Heterosexual	no	man	Missing	Eastern Europe	yes,other	150000000	240113	Unknown	HCV-	Missing	Missing	VDRL-	2	unknown	yes, adverse event	unknown HIV status	unknown	no	source no IDU	source no MSM	source no Commercial Sex Worker	no history of prison	no history of orgy	no history multipartnership	no other risk factors	no unknown risk factors	Missing	27	14.6667			Unknown	B7	treatment given	2011-08-28 22:00:00	18	Patient accepted treatment	Unknown	AgHbS -
751	1	compliant		41	28	1	1	female		Heterosexual	no	man	Sub Saharian Africa	Sub Saharian Africa	no	150000000	268855	Unknown	HCV-	no analysis	AcBhC -	VDRL-	2	unknown	unknown	unknown HIV status	unknown	yes	source no IDU	source no MSM	source no Commercial Sex Worker	no history of prison	no history of orgy	source has multiple partners	no other risk factors	no unknown risk factors	Missing	23				Unknown	B3	treatment given	2012-03-02 20:30:00	17	Patient accepted treatment	Unknown	AgHbS -
752	1	never received treatment		0	0	0	0	female	Belgium	Heterosexual	unknown	man	no high prevalence region	Europe	yes,usual partner	160000000	304935	Unknown	Missing	Missing	Missing	Missing	3	unknown	unknown	unknown HIV status	unknown	unknown	source IDU	source no MSM	source no Commercial Sex Worker	no history of prison	no history of orgy	source has multiple partners	no other risk factors	no unknown risk factors	RDT not done	34	22.25			Unknown	B7	Unknown			Unknown	Unknown	Missing
753	1		viral load partner < 50	15	15	1	1	male	Europe	MSM	other	man	Missing	Belgium	no	160000000	309457	Unknown	HCV-	AcHbS >10 +	AcBhC -	VDRL-	2	yes, subj adverse event	no adverse event	HIV+	no	unknown	unknown	source MSM	unknown	unknown	unknown	unknown	unknown	Missing	Missing	36	37			Unknown	E1	treatment given	2012-12-17 23:00:00	37	Patient accepted treatment	Unknown	AgHbS -
754	1	compliant		42	28	1	1	male	Belgium	MSM	no	man	Missing	Unknown	no	150000000	241138	Unknown	HCV-	AcHbS >10 +	AcBhC -	VDRL-	2	unknown	unknown	unknown HIV status	unknown	unknown	source no IDU	source MSM	source no Commercial Sex Worker	no history of prison	no history of orgy	no history multipartnership	no other risk factors	source with unknown risk factors	Missing	20	33.4167			Unknown	A3	treatment given	2011-09-06 16:30:00	36.5	Patient accepted treatment	Unknown	AgHbS -
755	1	compliant		23	23	1	1	male	Former Sovietic Union	MSM	no	man	Missing	Belgium	unknown	150000000	242377	Unknown	Missing	Missing	Missing	Missing	3	unknown	unknown	unknown HIV status	unknown	yes	source IDU	source MSM	unknown	unknown	unknown	unknown	unknown	Missing	Missing	25	94.7			Unknown	K1	treatment given	2011-09-12 12:21:00	1.05	Patient accepted treatment	Unknown	Missing
756	1	compliant		23	23	1	1	male	Belgium	Heterosexual	no	woman	Former Sovietic Union	Former Sovietic Union	no	150000000	241754	Unknown	HCV-	AcHbS >10 +	AcBhC -	VDRL-	2	yes, subj adverse event	yes, adverse event	unknown HIV status	unknown	yes	unknown	unknown	source Commercial Sex Worker	unknown	unknown	unknown	unknown	Missing	RDT not done	25	55.75			Unknown	C3	treatment given	2011-09-12 09:45:00	57	Patient accepted treatment	Unknown	AgHbS -
757	1	incompliant		19	19	0.75	1	female	Belgium	Heterosexual	no	man	Missing	Caribbean	no	150000000	241835	Unknown	HCV-	AcHbS >10 +	AcBhC -	VDRL-	2	yes, subj adverse event	no adverse event	unknown HIV status	no	unknown	source no IDU	source no MSM	source no Commercial Sex Worker	no history of prison	no history of orgy	no history multipartnership	no other risk factors	source with unknown risk factors	RDT not done	26	55.8333			Unknown	B5	treatment given	2011-09-12 12:15:00	56.25	Patient accepted treatment	Unknown	AgHbS -
758	1	incompliant		17	17	1	1	female		Heterosexual	no	man	Missing	North Africa	yes,other	150000000	242033	Unknown	Missing	Missing	Missing	Missing	3	unknown	unknown	unknown HIV status	yes,loss of blood	unknown	unknown	unknown	unknown	unknown	unknown	source has multiple partners	unknown	Missing	RDT not done	18				Unknown	A7	treatment given	2011-09-11 19:44:00		Patient accepted treatment	Unknown	Missing
759	1	compliant		23	23	1	1	male	Belgium	Heterosexual	unknown	woman	Missing	Belgium	yes,usual partner	150000000	242415	Unknown	Missing	Missing	Missing	Missing	2	yes, subj adverse event	unknown	HIV+	unknown	unknown	unknown	unknown	unknown	unknown	unknown	unknown	unknown	Missing	Missing	32	84.4			Unknown	C1	treatment given	2011-09-13 06:37:00	8.01667	Patient accepted treatment	Unknown	Missing
760	1	never received treatment		0	0	0.5	1	female	Belgium	Heterosexual	no	man	no high prevalence region	Europe	no	150000000	242446	Unknown	Missing	Missing	Missing	Missing	3	unknown	unknown	unknown HIV status	unknown	unknown	source no IDU	source no MSM	source no Commercial Sex Worker	no history of prison	no history of orgy	source has multiple partners	no other risk factors	no unknown risk factors	RDT not done	24	23.3			Unknown	B3	Unknown			Patient refused indicated treatment	Unknown	Missing
761	1	compliant		44	28	1	1	male	Belgium	MSM	no	man	no high prevalence region	Europe	unknown	150000000	242699	Unknown	HCV-	AcHbS >10 +	AcHbC +	VDRL-	2	yes, subj adverse event	yes, adverse event	unknown HIV status	unknown	unknown	source no IDU	source MSM	source no Commercial Sex Worker	no history of prison	no history of orgy	no history multipartnership	no other risk factors	source with unknown risk factors	RDT not done	32				Unknown	C3	treatment given	2011-09-18 23:58:00	20.9667	Patient accepted treatment	Unknown	AgHbS +
762	1	never received treatment		0	0	0	0	female		Heterosexual	no	man	Missing	Missing	yes,other	150000000	242767	Unknown	Missing	Missing	Missing	Missing	3	unknown	unknown	unknown HIV status	unknown	unknown	unknown	unknown	unknown	unknown	unknown	unknown	unknown	Missing	Missing	17				Unknown	E7	Unknown			Unknown	Unknown	Missing
763	1	never received treatment		0	0	1	1	male	Northern America	MSM	no	man	Missing	Europe	yes,other	150000000	242769	Unknown	Missing	Missing	Missing	Missing	3	unknown	unknown	unknown HIV status	unknown	unknown	unknown	source MSM	unknown	unknown	unknown	unknown	unknown	Missing	RDT HIV-	34	12.6667			Unknown	A3	Unknown			Unknown	Unknown	Missing
764	1	compliant		25	28	0	0	male	Belgium	MSM	unknown	man	no high prevalence region	Belgium	no	150000000	242925	Unknown	HCV-	AcHbS<10	AcBhC -	VDRL-	2	unknown	unknown	unknown HIV status	unknown	unknown	source no IDU	source MSM	source no Commercial Sex Worker	no history of prison	no history of orgy	no history multipartnership	no other risk factors	source with unknown risk factors	RDT not done	25	20.3			Unknown	A3	treatment given	2011-09-19 20:05:00	21.3833	Patient accepted treatment	Unknown	AgHbS -
765	1	compliant		27	27	1	1	male	Belgium	MSM	no	man	Missing	Missing	unknown	150000000	242997	Other reason	HCV-	AcHbS >10 +	AcBhC -	VDRL-	2	unknown	unknown	HIV+	unknown	unknown	unknown	source MSM	unknown	unknown	unknown	unknown	unknown	Missing	Missing	31	57.5	2011-05-05		yes, treated	C1	treatment given	2011-09-19 12:38:00	37.1333	Patient accepted treatment	Unknown	AgHbS -
766	1	compliant		27	28	1	1	male	Latin America	MSM	no	man	Missing	Europe	yes,usual partner	160000000	297777	Other reason	HCV-	AcHbS >10 +	AcBhC -	VDRL-	2	unknown	unknown	HIV+	no	unknown	unknown	source MSM	unknown	unknown	unknown	unknown	unknown	Missing	Missing	27	3.43333	2012-09-01	500	yes, treated	C1	treatment given	2012-10-06 15:30:00	3.93333	Patient accepted treatment	Unknown	AgHbS -
767	1	compliant		53	28	1	1	male	Belgium	MSM	yes,loss of blood	man	no high prevalence region	North Africa	no	160000000	364500	Unknown	HCV-	AcHbS >10 +	AcBhC -	VDRL-	2	unknown	unknown	unknown HIV status	no	yes	source no IDU	source MSM	source no Commercial Sex Worker	no history of prison	no history of orgy	source has multiple partners	no other risk factors	no unknown risk factors	RDT not done	25	18			Unknown	A3	treatment given	2013-12-24 20:00:00	19	Patient accepted treatment	Unknown	AgHbS -
768	1	incompliant		18	18	0.5	1	male	Belgium	Bisexual	no	man	no high prevalence region	Belgium	no	150000000	243529	Unknown	HCV-	AcHbS<10	AcBhC -	VDRL-	2	unknown	yes, adverse event	unknown HIV status	unknown	yes	source no IDU	source MSM	source no Commercial Sex Worker	no history of prison	no history of orgy	source has multiple partners	no other risk factors	no unknown risk factors	RDT not done	37	10.0167			Unknown	A3	treatment given	2011-09-23 11:30:00	-3	Patient accepted treatment	Unknown	AgHbS -
769	1	compliant		24	24	1	1	female	Asia	Heterosexual	unknown	man	Sub Saharian Africa	North Africa	unknown	150000000	244010	Unknown	HCV-	no analysis	no analysis	VDRL-	2	unknown	unknown	unknown HIV status	unknown	unknown	unknown	unknown	unknown	unknown	unknown	unknown	unknown	Missing	Missing	37	24.9			Unknown	A7	treatment given	2011-09-27 02:00:00	27	Patient accepted treatment	Unknown	AgHbS -
770	1	never received treatment		0	0	0	0	female	Europe	Heterosexual	no	man	Missing	Unknown	unknown	150000000	244093	Unknown	Missing	Missing	Missing	Missing	3	unknown	unknown	unknown HIV status	unknown	unknown	unknown	unknown	unknown	unknown	unknown	unknown	unknown	Missing	Missing	15				Unknown	K1	Unknown			Unknown	other reasons	Missing
771	1	never received treatment		0	0	1	1	male	Belgium	Heterosexual	no	woman	Missing	Belgium	yes,other	160000000	342404	Unknown	Missing	Missing	Missing	Missing	3	unknown	unknown	unknown HIV status	unknown	unknown	unknown	unknown	unknown	unknown	unknown	unknown	unknown	Missing	Missing	23				Unknown	C5	Unknown			Unknown	No indication for treatment	Missing
772	1		HIV partner test negative	19	19	1	1	male	Belgium	Heterosexual	no	woman	no high prevalence region	Europe	yes,other	150000000	244332	Unknown	HCV-	AcHbS<10	AcBhC -	VDRL-	2	unknown	unknown	unknown HIV status	no	no	source no IDU	source no MSM	source Commercial Sex Worker	no history of prison	no history of orgy	no history multipartnership	no other risk factors	no unknown risk factors	Missing	23				Unknown	C4	treatment given			Patient accepted treatment	Unknown	AgHbS -
773	1	never received treatment		0	0	0	0	female	Europe	Heterosexual	other	man	Missing	Europe	no	150000000	244597	Unknown	Missing	Missing	Missing	Missing	3	unknown	unknown	unknown HIV status	no	yes	source no IDU	source no MSM	source Commercial Sex Worker	no history of prison	no history of orgy	source has multiple partners	no other risk factors	no unknown risk factors	RDT HIV-	22	54.4833			Unknown	B3	Unknown			Unknown	Unknown	Missing
774	1	never received treatment		0	0	0	0	female	Belgium	Heterosexual	no	man	Missing	North Africa	no	150000000	245101	Unknown	Missing	Missing	Missing	Missing	3	unknown	unknown	unknown HIV status	unknown	unknown	unknown	unknown	unknown	unknown	unknown	unknown	unknown	Missing	Missing	16	4.5			Unknown	D5	Unknown			Unknown	Unknown	Missing
775	1	incompliant		19	19	0	0	male	Europe	MSM	no	man	Missing	Europe	yes,usual partner	160000000	303445	Unknown	Missing	Missing	Missing	Missing	3	unknown	unknown	HIV-	no	yes	source no IDU	source MSM	source no Commercial Sex Worker	no history of prison	no history of orgy	no history multipartnership	no other risk factors	no unknown risk factors	RDT not done	27	12			Unknown	A4	treatment given	2012-11-13 12:03:00	13.05	Patient accepted treatment	Unknown	Missing
776	1	compliant		26	26	0	0	male	Europe	MSM	no	man	Missing	Missing	yes,usual partner	150000000	245918	Unknown	HCV-	AcHbS >10 +	Missing	VDRL-	2	unknown	unknown	HIV+	unknown	unknown	unknown	source MSM	unknown	unknown	unknown	unknown	unknown	Missing	Missing	27	145.983			Unknown	C1	treatment given	2011-10-04 21:44:00	75.7167	Patient accepted treatment	Unknown	AgHbS -
777	1	never received treatment		0	0	1	1	male		Heterosexual	no	woman	Missing	Missing	unknown	150000000	247077	Unknown	Missing	Missing	Missing	Missing	3	unknown	unknown	unknown HIV status	unknown	unknown	unknown	unknown	unknown	unknown	unknown	unknown	unknown	Missing	Missing	64	309.983			Unknown	C5	no treatment given			Unknown	Delay >72h	Missing
778	1	incompliant		5	5	0	0	female	Former Sovietic Union	Heterosexual	no	man	Missing	North Africa	no	150000000	246136	Unknown	Missing	Missing	Missing	Missing	3	unknown	unknown	unknown HIV status	unknown	unknown	unknown	unknown	unknown	unknown	unknown	unknown	unknown	Missing	Missing	36	5.15			Unknown	A7	treatment given	2011-10-09 09:35:00	6.73333	Patient accepted treatment	Unknown	Missing
779	1	compliant		0	28	0	0	male	Europe	MSM	no	man	Missing	Europe	no	150000000	247629	Unknown	HCV-	AcHbS<10	AcBhC -	VDRL+	2	yes, subj adverse event	unknown	unknown HIV status	unknown	yes	source no IDU	source MSM	source no Commercial Sex Worker	no history of prison	no history of orgy	source has multiple partners	no other risk factors	no unknown risk factors	Missing	29	9			Unknown	A3	treatment given	2011-10-18 13:30:00	9.5	Patient accepted treatment	Unknown	AgHbS -
780	1	compliant		28	28	0.25	1	male	Belgium	Heterosexual	no	woman	Former Sovietic Union	Former Sovietic Union	no	150000000	247873	Unknown	HCV-	AcHbS<10	AcBhC -	VDRL-	1	no subj adverse event	yes, adverse event	unknown HIV status	unknown	yes	source no IDU	source no MSM	source Commercial Sex Worker	no history of prison	no history of orgy	no history multipartnership	no other risk factors	no unknown risk factors	Missing	25	24			Unknown	C3	treatment given	2011-10-19 21:30:00	25	Patient accepted treatment	Unknown	AgHbS -
781	1	incompliant		5	5	0	0	female	Sub Saharian Africa	Heterosexual	no	man	Missing	Europe	yes,other	150000000	248059	Unknown	Missing	Missing	Missing	Missing	3	unknown	unknown	unknown HIV status	unknown	unknown	unknown	unknown	unknown	unknown	unknown	unknown	unknown	source with unknown risk factors	Missing	20	6.55			Unknown	B7	treatment given	2011-10-21 04:00:00	7.6	Patient accepted treatment	Unknown	Missing
782	1	incompliant		15	15	0	0	female	Eastern Europe	Heterosexual	unknown	man	no high prevalence region	Sub Saharian Africa	unknown	150000000	248455	Unknown	HCV-	Missing	Missing	VDRL-	2	yes, subj adverse event	unknown	unknown HIV status	unknown	unknown	source no IDU	source no MSM	source Commercial Sex Worker	no history of prison	no history of orgy	source has multiple partners	no other risk factors	no unknown risk factors	Missing	26	6			Unknown	A7	treatment given	2011-10-24 06:00:00	7	Patient accepted treatment	Unknown	AgHbS +
783	1	compliant		28	28	0	0	male		MSM	yes,STI	man	Missing	Missing	unknown	150000000	263910	Unknown	Missing	Missing	Missing	Missing	2	no subj adverse event	no adverse event	HIV+	yes,genital ulcer	unknown	unknown	source MSM	unknown	unknown	unknown	unknown	unknown	Missing	Missing	25				yes, treated	A1	Unknown			Unknown	Unknown	Missing
784	1	compliant		32	28	0.75	1	female	Sub Saharian Africa	Heterosexual	unknown	man	Sub Saharian Africa	Sub Saharian Africa	yes,usual partner	150000000	248716	Unknown	Missing	Missing	Missing	VDRL-	2	no subj adverse event	unknown	unknown HIV status	unknown	unknown	source no IDU	source no MSM	source no Commercial Sex Worker	no history of prison	no history of orgy	source has multiple partners	no other risk factors	no unknown risk factors	Missing	45	60.3			Unknown	B3	treatment given	2011-10-25 12:44:00	61.5333	Patient accepted treatment	Unknown	Missing
785	1	incompliant		5	5	0	0	male	Sub Saharian Africa	Heterosexual	no	woman	Missing	Sub Saharian Africa	yes,other	150000000	249154	Unknown	Missing	Missing	Missing	Missing	3	unknown	unknown	HIV+	unknown	unknown	unknown	unknown	unknown	unknown	unknown	unknown	unknown	Missing	Missing	38	48.8333			Unknown	C1	Unknown			Unknown	Unknown	Missing
786	1	never received treatment		0	0	0	0	male		MSM	no	man	Missing	Missing	unknown	150000000	249599	Unknown	Missing	Missing	Missing	Missing	3	unknown	unknown	unknown HIV status	unknown	unknown	unknown	source MSM	unknown	unknown	unknown	unknown	unknown	Missing	Missing	25				Unknown	A7	Unknown			Unknown	Unknown	Missing
787	1		Indication revised	5	5	1	1	male	Belgium	MSM	no	man	Missing	Belgium	unknown	150000000	249699	Unknown	HCV-	AcHbS >10 +	AcBhC -	VDRL-	2	unknown	unknown	unknown HIV status	unknown	yes	source no IDU	source MSM	source no Commercial Sex Worker	no history of prison	no history of orgy	no history multipartnership	no other risk factors	no unknown risk factors	Missing	51				Unknown	C4	treatment given	2011-11-01 12:33:00	7.55	Patient accepted treatment	Unknown	AgHbS -
788	1	never received treatment		0	0	0	0	male	Latin America	MSM	no	man	Missing	Missing	unknown	150000000	250355	Unknown	Missing	Missing	Missing	Missing	3	unknown	unknown	unknown HIV status	unknown	unknown	unknown	unknown	unknown	unknown	unknown	unknown	unknown	Missing	Missing	34				Unknown	F3	Unknown			Unknown	Unknown	Missing
789	1	compliant		31	28	0	0	male	Europe	MSM	unknown	man	Missing	Latin America	no	160000000	312423	Unknown	HCV-	AcHbS >10 +	AcBhC -	VDRL-	2	yes, subj adverse event	yes, adverse event	unknown HIV status	unknown	unknown	source no IDU	source MSM	source no Commercial Sex Worker	no history of prison	no history of orgy	source has multiple partners	no other risk factors	no unknown risk factors	Missing	51	22			Unknown	A3	treatment given	2013-01-06 22:20:00	24.3333	Patient accepted treatment	Unknown	AgHbS -
790	1	compliant		28	28	0.666667	1	male	Sub Saharian Africa	Heterosexual	unknown	woman	no high prevalence region	Europe	no	150000000	283318	Unknown	HCV-	AcHbS<10	AcHbC +	VDRL-	2	unknown	unknown	unknown HIV status	unknown	unknown	source no IDU	source no MSM	source no Commercial Sex Worker	no history of prison	no history of orgy	no history multipartnership	no other risk factors	source with unknown risk factors	RDT not done	20	29.15			Unknown	C5	treatment given			Patient accepted treatment	Unknown	AgHbS +
790	2	incompliant		5	5	0	0	male	Sub Saharian Africa	Heterosexual	no	woman	Missing	Sub Saharian Africa	yes,usual partner	160000000	304041	Unknown	HCV-	AcHbS<10	AcHbC +	VDRL-	2	unknown	unknown	unknown HIV status	no	unknown	source no IDU	source no MSM	source no Commercial Sex Worker	no history of prison	no history of orgy	no history multipartnership	no other risk factors	source with unknown risk factors	Missing	20	23.2225			Unknown	C3	Unknown			Unknown	Unknown	AgHbS +
791	1	incompliant		5	5	1	1	female	Belgium	Heterosexual	no	man	Missing	Belgium	yes,usual partner	150000000	250827	Unknown	Missing	Missing	Missing	Missing	3	unknown	unknown	HIV+	no	no	source no IDU	source no MSM	source no Commercial Sex Worker	no history of prison	no history of orgy	no history multipartnership	no other risk factors	no unknown risk factors	RDT not done	32				Unknown	A1	treatment given	2011-11-09 04:00:00		Patient accepted treatment	Unknown	Missing
792	1	never received treatment		0	0	0	0	male	Sub Saharian Africa	MSM	no	man	no high prevalence region	Europe	yes,usual partner	150000000	251203	Unknown	Missing	Missing	Missing	Missing	3	unknown	unknown	unknown HIV status	no	yes	source no IDU	source MSM	source no Commercial Sex Worker	no history of prison	no history of orgy	source has multiple partners	no other risk factors	no unknown risk factors	Missing	27	26			Unknown	A4	Unknown			Unknown	Unknown	Missing
793	1	compliant		24	28	1	1	male	Belgium	MSM	no	man	Missing	Europe	yes,usual partner	150000000	251149	Unknown	HCV-	AcHbS >10 +	AcBhC -	VDRL-	2	no subj adverse event	unknown	HIV+	no	unknown	unknown	source MSM	unknown	unknown	unknown	unknown	unknown	Missing	Missing	30	2.18333	2011-09-22	873	yes, treated	A2	treatment given	2011-11-10 23:45:00	2.43333	Patient accepted treatment	Unknown	AgHbS -
794	1	never received treatment		0	0	0	0	male	Europe	MSM	no	man	Missing	Sub Saharian Africa	yes,usual partner	150000000	251202	Unknown	Missing	Missing	Missing	Missing	3	unknown	unknown	unknown HIV status	no	unknown	unknown	source MSM	unknown	unknown	unknown	unknown	unknown	Missing	Missing	26	25.9833			Unknown	C4	Unknown			Unknown	Unknown	Missing
795	1	incompliant		14	14	0	0	male	Eastern Europe	MSM	no	man	Missing	Belgium	no	150000000	252164	GI side effect	HCV-	AcHbS<10	AcBhC -	VDRL-	2	yes, subj adverse event	no adverse event	HIV+	no	unknown	unknown	source MSM	unknown	unknown	unknown	unknown	unknown	Missing	Missing	28	10.5			Unknown	A1	treatment given	2011-11-13 13:02:00	11.0333	Patient accepted treatment	Unknown	AgHbS -
796	1	incompliant		5	5	1	1	male	Belgium	MSM	no	man	Missing	Belgium	no	150000000	251969	Unknown	Missing	Missing	Missing	Missing	3	unknown	unknown	unknown HIV status	unknown	unknown	source no IDU	source MSM	source no Commercial Sex Worker	no history of prison	no history of orgy	no history multipartnership	no other risk factors	no unknown risk factors	Missing	35				Unknown	C5	treatment given	2011-11-16 20:40:00		Patient accepted treatment	Unknown	Missing
797	1	compliant		28	28	0.75	1	male	Belgium	Heterosexual	no	tansgender	Caribbean	Caribbean	no	150000000	252440	Unknown	HCV-	AcHbS<10	AcBhC -	VDRL-	2	unknown	unknown	unknown HIV status	unknown	yes	source IDU	source MSM	source Commercial Sex Worker	no history of prison	no history of orgy	no history multipartnership	no other risk factors	no unknown risk factors	Missing	45	48.7167			Unknown	E3	treatment given	2011-11-20 09:30:00	49.5	Patient accepted treatment	Unknown	AgHbS -
798	1	never received treatment		0	0	1	1	male	Belgium	MSM	yes,wound	man	no high prevalence region	Belgium	no	150000000	252666	Unknown	Missing	Missing	Missing	Missing	3	unknown	unknown	unknown HIV status	unknown	yes	source no IDU	source MSM	source no Commercial Sex Worker	no history of prison	no history of orgy	no history multipartnership	no other risk factors	no unknown risk factors	RDT not done	49				Unknown	F3	Unknown			Unknown	Unknown	Missing
799	1	never received treatment		0	0	0	0	male	Europe	MSM	yes,STI	man	no high prevalence region	Belgium	no	150000000	252668	Unknown	Missing	Missing	Missing	Missing	3	unknown	unknown	unknown HIV status	no	yes	source no IDU	source MSM	source no Commercial Sex Worker	no history of prison	source participate to orgies	source has multiple partners	no other risk factors	no unknown risk factors	Missing	27	33.5833			Unknown	A3	Unknown			Patient refused indicated treatment	Unknown	Missing
800	1	compliant		26	28	0.2	1	male	Europe	Heterosexual	no	woman	Sub Saharian Africa	Sub Saharian Africa	unknown	150000000	253095	GI side effect	HCV-	AcHbS >10 +	AcBhC -	VDRL-	2	unknown	unknown	unknown HIV status	unknown	unknown	source no IDU	source no MSM	source Commercial Sex Worker	no history of prison	no history of orgy	source has multiple partners	no other risk factors	no unknown risk factors	RDT not done	24	46.0833			Unknown	C3	treatment given	2011-11-24 00:20:00	46.3333	Patient accepted treatment	Unknown	AgHbS -
801	1	compliant		28	28	1	1	male	Eastern Europe	MSM	no	man	no high prevalence region	Belgium	no	160000000	345409	Unknown	HCV-	no analysis	no analysis	no analysis	2	unknown	unknown	unknown HIV status	no	yes	source no IDU	source MSM	source no Commercial Sex Worker	no history of prison	no history of orgy	source has multiple partners	no other risk factors	no unknown risk factors	Missing	18	49.3167			Unknown	A4	Unknown			Unknown	Unknown	no analysis
802	1	incompliant		17	17	1	1	male	Belgium	MSM	unknown	man	Missing	Belgium	no	150000000	266302	Unknown	HCV-	AcHbS >10 +	AcBhC -	VDRL-	2	yes, subj adverse event	yes, adverse event	unknown HIV status	unknown	yes	source no IDU	source MSM	source no Commercial Sex Worker	no history of prison	source participate to orgies	no history multipartnership	no other risk factors	no unknown risk factors	Missing	31	13.0167			Unknown	C3	treatment given	2012-02-18 16:15:00	13.2667	Patient accepted treatment	Unknown	AgHbS -
803	1	compliant		40	28	1	1	male	Belgium	MSM	yes,STI	man	Missing	Belgium	no	150000000	253826	GI side effect	HCV-	AcHbS<10	AcBhC -	VDRL-	2	unknown	unknown	HIV+	yes,STI	unknown	unknown	source MSM	unknown	unknown	unknown	unknown	unknown	Missing	Missing	25	30.5	2011-10-18	257	Unknown	E1	treatment given	2011-11-28 10:00:00	31	Patient accepted treatment	Unknown	AgHbS -
804	1	never received treatment		0	0	1	1	female	Former Sovietic Union	Heterosexual	unknown	man	Missing	Belgium	yes,other	150000000	254403	Unknown	Missing	Missing	Missing	Missing	3	unknown	unknown	unknown HIV status	unknown	yes	source IDU	source no MSM	source no Commercial Sex Worker	no history of prison	no history of orgy	no history multipartnership	no other risk factors	no unknown risk factors	Missing	25	6			Unknown	B7	no treatment given			Patient refused indicated treatment	Unknown	Missing
805	1	never received treatment		0	0	1	1	male	Belgium	MSM	no	man	Sub Saharian Africa	Missing	unknown	150000000	254414	Unknown	HCV-	AcHbS<10	AcBhC -	VDRL-	1	unknown	unknown	unknown HIV status	unknown	unknown	unknown	source MSM	unknown	unknown	unknown	unknown	unknown	Missing	Missing	70	12.5			Unknown	E3	Unknown			Unknown	Unknown	AgHbS -
806	1	never received treatment		0	0	1	1	female	Asia	Heterosexual	no	man	Missing	Europe	unknown	150000000	254754	Unknown	Missing	Missing	Missing	Missing	3	unknown	unknown	unknown HIV status	unknown	unknown	unknown	unknown	unknown	unknown	unknown	unknown	unknown	Missing	RDT HIV-	42				Unknown	E4	no treatment given			Unknown	No indication for treatment	Missing
807	1	never received treatment		0	0	1	1	male	Europe	Heterosexual	no	woman	South East Asia	South East Asia	no	150000000	254758	Unknown	HCV-	AcHbS<10	AcBhC -	VDRL-	2	unknown	unknown	unknown HIV status	no	yes	source no IDU	source no MSM	source no Commercial Sex Worker	no history of prison	no history of orgy	no history multipartnership	no other risk factors	no unknown risk factors	RDT HIV-	42				Unknown	F4	no treatment given			Unknown	No indication for treatment	AgHbS -
808	1	compliant		26	26	0.333333	1	male	Belgium	MSM	yes,STI	man	Missing	Missing	unknown	150000000	255226	Unknown	HCV-	AcHbS >10 +	AcBhC -	VDRL-	1	yes, subj adverse event	yes, adverse event	unknown HIV status	unknown	unknown	unknown	unknown	unknown	unknown	unknown	unknown	unknown	Missing	Missing	24	23.7333			Unknown	C3	treatment given	2011-12-06 04:45:00	47.9833	Patient accepted treatment	Unknown	AgHbS -
809	1	never received treatment		0	0	1	1	male	Belgium	MSM	no	man	Missing	Belgium	yes,usual partner	160000000	331165	Unknown	Missing	Missing	Missing	Missing	3	unknown	unknown	HIV+	no	unknown	unknown	source MSM	unknown	unknown	unknown	unknown	unknown	Missing	Missing	26	38.5	2013-05-08	430	no treatment	F1	no treatment given			Patient accepted treatment	Unknown	Missing
810	1	never received treatment		0	0	0	0	male	Belgium	Heterosexual	no	unknown	Missing	Missing	unknown	150000000	256397	Unknown	Missing	Missing	Missing	Missing	3	unknown	unknown	unknown HIV status	unknown	unknown	unknown	unknown	unknown	unknown	unknown	unknown	unknown	Missing	Missing	27				Unknown	H3	Unknown			Unknown	Unknown	Missing
811	1	compliant		25	28	1	1	male	Belgium	MSM	no	man	Missing	Belgium	yes,usual partner	150000000	257109	Unknown	Missing	Missing	Missing	VDRL-	2	unknown	unknown	HIV+	no	unknown	unknown	source MSM	unknown	unknown	unknown	unknown	unknown	Missing	Missing	28	125.383			no treatment	A1	treatment given	2011-12-12 06:30:00	26.3833	Patient accepted treatment	Unknown	Missing
811	2	compliant		29	28	1	1	male	Belgium	MSM	no	man	Missing	Europe	yes,usual partner	150000000	279790	Unknown	HCV-	Missing	Missing	VDRL-	2	unknown	unknown	HIV+	no	unknown	unknown	source MSM	unknown	unknown	unknown	unknown	unknown	Missing	Missing	28	9.16667	2012-02-02		yes, treated	A1	treatment given	2012-05-22 16:30:00	9.33333	Patient accepted treatment	Unknown	no analysis
812	1	never received treatment		0	0	1	1	female	Sub Saharian Africa	Heterosexual	unknown	man	Missing	Unknown	no	150000000	263906	Unknown	Missing	Missing	Missing	Missing	3	unknown	unknown	unknown HIV status	unknown	unknown	unknown	unknown	unknown	unknown	unknown	unknown	unknown	Missing	Missing	27	83.8			Unknown	B7	treatment given			Patient accepted treatment	Unknown	Missing
813	1	compliant		25	28	1	1	male	Belgium	Heterosexual	yes,loss of blood	woman	Missing	Sub Saharian Africa	yes,usual partner	150000000	258773	Unknown	HCV-	AcHbS<10	AcBhC -	VDRL-	2	yes, subj adverse event	no adverse event	HIV+	yes,loss of blood	unknown	unknown	unknown	unknown	unknown	unknown	unknown	unknown	Missing	Missing	25	10.9667		284	yes, treated	C1	treatment given	2011-12-28 01:03:00	15.4333	Patient accepted treatment	Unknown	AgHbS -
814	1	incompliant		5	5	0	0	male	Europe	Heterosexual	unknown	woman	Missing	Europe	no	150000000	258775	Unknown	Missing	Missing	Missing	Missing	3	unknown	unknown	unknown HIV status	unknown	yes	source no IDU	source no MSM	source Commercial Sex Worker	no history of prison	no history of orgy	no history multipartnership	no other risk factors	no unknown risk factors	Missing	37	15.15			Unknown	C3	treatment given	2011-12-28 04:51:00	17.2333	Patient accepted treatment	Unknown	Missing
815	1	never received treatment		0	0	0	0	female	Sub Saharian Africa	Heterosexual	unknown	man	Sub Saharian Africa	Sub Saharian Africa	no	150000000	258898	Unknown	Missing	Missing	Missing	Missing	3	unknown	unknown	unknown HIV status	unknown	unknown	source no IDU	source no MSM	source no Commercial Sex Worker	no history of prison	no history of orgy	source has multiple partners	no other risk factors	no unknown risk factors	RDT not done	28	7.0106			Unknown	B7	no treatment given			Patient accepted treatment	Unknown	Missing
816	1	compliant		34	28	1	1	male	Sub Saharian Africa	Heterosexual	no	woman		Eastern Europe	yes,other	150000000	266162	hepato-pancreatic toxicity	HCV-	AcHbS<10	AcHbC +	VDRL-	1	unknown	unknown	unknown HIV status	unknown	unknown	source no IDU	source no MSM	source no Commercial Sex Worker	no history of prison	no history of orgy	no history multipartnership	no other risk factors	source with unknown risk factors	RDT not done	20	16.5			Unknown	C5	treatment given	2012-02-17 17:00:00	18	Patient accepted treatment	Unknown	AgHbS +
817	1	compliant		29	28	1	1	male	Belgium	MSM	yes,loss of blood	man	Missing	Belgium	yes,usual partner	150000000	259152	Unknown	HCV-	AcHbS >10 +	AcBhC -	VDRL-	1	unknown	unknown	HIV+	no	unknown	unknown	source MSM	unknown	unknown	unknown	unknown	unknown	Missing	Missing	42	10.6667	2011-12-05	560	yes, treated	C1	treatment given	2011-12-30 18:50:00	10.8333	Patient accepted treatment	Unknown	AgHbS -
818	1	never received treatment		0	0	1	1	male	Belgium	Heterosexual	no	woman	Former Sovietic Union	Eastern Europe	unknown	150000000	259265	Unknown	Missing	Missing	Missing	Missing	3	unknown	unknown	unknown HIV status	yes,loss of blood	unknown	unknown	unknown	source Commercial Sex Worker	unknown	unknown	unknown	unknown	Missing	Missing	31	20.3167			Unknown	J1	Unknown			Unknown	Unknown	Missing
819	1	never received treatment		0	0	1	1	female	Sub Saharian Africa	Heterosexual	unknown	man	Missing	Sub Saharian Africa	no	150000000	259297	Unknown	Missing	Missing	Missing	Missing	3	unknown	unknown	HIV+	unknown	unknown	unknown	unknown	unknown	unknown	unknown	unknown	unknown	Missing	Missing	19	8.33333	2011-11-25		yes, treated	A7	Unknown			Unknown	other reasons	Missing
820	1	incompliant		5	5	0	0	female	Belgium	Heterosexual	no	man	Missing	North Africa	no	150000000	259316	Unknown	Missing	Missing	Missing	Missing	3	unknown	unknown	unknown HIV status	unknown	unknown	unknown	unknown	unknown	unknown	unknown	unknown	unknown	Missing	Missing	24	10.5			Unknown	B7	treatment given	2012-01-01 15:10:00	12.1667	Patient accepted treatment	Unknown	Missing
821	1	compliant		24	24	1	1	male	Belgium	MSM	no	man	Missing	Europe	no	150000000	260507	Unknown	Missing	Missing	Missing	Missing	2	unknown	unknown	unknown HIV status	no	unknown	unknown	source MSM	unknown	unknown	unknown	unknown	unknown	Missing	Missing	31	114.3			Unknown	A4	treatment given	2012-01-06 15:39:00	19.95	Patient accepted treatment	Unknown	Missing
822	1	never received treatment		0	0	0	0	female	Eastern Europe	Heterosexual	unknown	man	no high prevalence region	Eastern Europe	no	150000000	260122	Unknown	Missing	Missing	Missing	Missing	3	unknown	unknown	unknown HIV status	unknown	yes	source no IDU	source no MSM	source Commercial Sex Worker	no history of prison	no history of orgy	no history multipartnership	no other risk factors	no unknown risk factors	RDT not done	26	4.78333			Unknown	A7	Unknown			Unknown	Condom used	Missing
823	1	compliant		23	28	1	1	male	Belgium	MSM	unknown	man		Unknown	no	150000000	260860	Unknown	HCV-	AcHbS >10 +	AcBhC -	VDRL-	2	yes, subj adverse event	no adverse event	HIV-	no	yes	source no IDU	source MSM	source no Commercial Sex Worker	no history of prison	no history of orgy	source has multiple partners	no other risk factors	no unknown risk factors	Missing	24				Unknown	C4	treatment given	2012-01-08 03:27:00	0.45	Patient accepted treatment	Unknown	AgHbS -
824	1	incompliant		5	5	0	0	female	Belgium	Heterosexual	unknown	man	no high prevalence region	North Africa	no	160000000	295318	Unknown	Missing	Missing	Missing	Missing	3	unknown	unknown	unknown HIV status	unknown	unknown	source no IDU	source no MSM	source no Commercial Sex Worker	no history of prison	no history of orgy	no history multipartnership	no other risk factors	no unknown risk factors	Missing	26	62			Unknown	B7	treatment given	2012-09-20 20:00:00	63	Patient accepted treatment	Unknown	Missing
825	1	never received treatment		0	0	1	1	male	Belgium	Heterosexual	no	woman		Asia	yes,usual partner	150000000	260879	Unknown	Missing	Missing	Missing	Missing	3	unknown	unknown	unknown HIV status	unknown	yes	source no IDU	source no MSM	source no Commercial Sex Worker	no history of prison	no history of orgy	source has multiple partners	no other risk factors	no unknown risk factors	RDT not done	38	39.0333			Unknown	C3	Unknown			Patient refused indicated treatment	Unknown	Missing
826	1	never received treatment		0	0	0	0	male	Sub Saharian Africa	Heterosexual	no	woman	Sub Saharian Africa	Sub Saharian Africa	yes,usual partner	150000000	260936	Unknown	Missing	Missing	Missing	Missing	3	unknown	unknown	HIV-	no	no	source no IDU	source no MSM	source no Commercial Sex Worker	no history of prison	no history of orgy	no history multipartnership	no other risk factors	no unknown risk factors	RDT not done	21	136.45			Unknown	C4	Unknown			Unknown	Delay >72h	Missing
827	1	never received treatment		0	0	1	1	female	Sub Saharian Africa	Heterosexual	no	man	Sub Saharian Africa	Sub Saharian Africa	yes,usual partner	150000000	260937	Unknown	Missing	Missing	Missing	Missing	3	unknown	unknown	unknown HIV status	no	unknown	unknown	unknown	unknown	unknown	unknown	unknown	unknown	Missing	RDT not done	31	136.5			Unknown	B4	Unknown			Unknown	Delay >72h	Missing
828	1	incompliant		5	5	0	0	male		Bisexual	no	man	Missing	Missing	unknown	160000000	342407	Unknown	Missing	Missing	Missing	Missing	3	unknown	unknown	unknown HIV status	unknown	yes	unknown	source MSM	source Commercial Sex Worker	unknown	unknown	source has multiple partners	unknown	source with unknown risk factors	Missing	31				Unknown	A7	treatment given	2012-10-10 14:00:00		Patient accepted treatment	Unknown	Missing
829	1	compliant		28	28	1	1	male	Europe	MSM	no	man	Missing	Europe	no	150000000	260994	Unknown	HCV-	Missing	Missing	VDRL-	2	no subj adverse event	no adverse event	unknown HIV status	no	unknown	unknown	source MSM	unknown	unknown	unknown	unknown	unknown	Missing	Missing	26	3.58333			Unknown	A4	treatment given	2012-01-14 16:00:00	3.9	Patient accepted treatment	Unknown	Missing
829	2	compliant		29	28	1	1	male	Europe	MSM	no	man	no high prevalence region	Europe	no	160000000	325461	Unknown	HCV-	AcHbS >10 +	AcBhC -	VDRL-	1	no subj adverse event	unknown	unknown HIV status	unknown	yes	source no IDU	source MSM	source no Commercial Sex Worker	no history of prison	no history of orgy	no history multipartnership	no other risk factors	no unknown risk factors	Missing	27	33.5			Unknown	A3	treatment given	2013-04-01 14:00:00	34	Patient accepted treatment	Unknown	AgHbS -
830	1	compliant		29	28	1	1	male	Belgium	Heterosexual	no	woman	Missing	Eastern Europe	no	150000000	261064	Unknown	Missing	Missing	Missing	Missing	2	unknown	unknown	unknown HIV status	unknown	yes	source no IDU	source no MSM	source Commercial Sex Worker	no history of prison	no history of orgy	source has multiple partners	no other risk factors	no unknown risk factors	RDT not done	28	5.75			Unknown	C3	treatment given	2012-01-15 11:30:00	6.25	Patient accepted treatment	Unknown	Missing
830	2	compliant		39	28	1	1	male	Belgium	Heterosexual	no	woman	no high prevalence region	Belgium	no	160000000	286173	Unknown	Missing	Missing	Missing	Missing	2	yes, subj adverse event	unknown	unknown HIV status	no	yes	source no IDU	source no MSM	source Commercial Sex Worker	no history of prison	source participate to orgies	source has multiple partners	no other risk factors	no unknown risk factors	Missing	28	2.16667			Unknown	C4	treatment given	2012-07-06 03:50:00	2.33333	Patient accepted treatment	Unknown	Missing
830	3	never received treatment		0	0	1	1	male	Belgium	Heterosexual	other	woman	Missing	Europe	unknown	160000000	294425	Unknown	HCV-	AcHbS >10 +	AcBhC -	VDRL-	2	unknown	unknown	HIV-	unknown	unknown	unknown	unknown	unknown	unknown	unknown	unknown	unknown	Missing	RDT HIV-	28	5			Unknown	C4	Unknown			Unknown	RT on source patient negative	AgHbS -
831	1	incompliant		14	14	1	1	male	Europe	MSM	unknown	man	Missing	Europe	no	150000000	266996	GI side effect	Missing	Missing	Missing	Missing	2	unknown	unknown	HIV+	unknown	unknown	unknown	source MSM	unknown	unknown	unknown	unknown	unknown	Missing	Missing	25	10.5			Unknown	A1	treatment given	2012-02-22 00:01:00	0.0166667	Patient accepted treatment	Unknown	Missing
832	1	never received treatment		0	0	0	0	male		MSM	no	man	Missing	Missing	unknown	150000000	262380	Unknown	Missing	Missing	Missing	Missing	3	unknown	unknown	unknown HIV status	unknown	unknown	unknown	source MSM	unknown	unknown	unknown	unknown	unknown	Missing	Missing	29	99.4167			Unknown	C3	Unknown			Unknown	No indication for treatment	Missing
833	1	never received treatment		0	0	1	1	female	Europe	Heterosexual	yes,loss of blood	man	no high prevalence region	Eastern Europe	yes,other	160000000	320220	Unknown	Missing	Missing	Missing	Missing	3	unknown	unknown	unknown HIV status	no	yes	source no IDU	source no MSM	source no Commercial Sex Worker	no history of prison	no history of orgy	source has multiple partners	no other risk factors	no unknown risk factors	Missing	36	43.5			Unknown	B3	Unknown			Unknown	other reasons	Missing
834	1	never received treatment		0	0	1	1	male	Belgium	Heterosexual	no	woman	no high prevalence region	Belgium	yes,other	150000000	262268	Unknown	HCV-	AcHbS >10 +	AcBhC -	VDRL-	2	unknown	unknown	unknown HIV status	unknown	no	source no IDU	source no MSM	source no Commercial Sex Worker	no history of prison	no history of orgy	no history multipartnership	no other risk factors	no unknown risk factors	Missing	26	66.8			Unknown	C5	Unknown			Unknown	No indication for treatment	AgHbS -
835	1	never received treatment		0	0	1	1	male	Belgium	Heterosexual	no	woman	Missing	Europe	no	160000000	328744	Unknown	Missing	Missing	Missing	Missing	3	unknown	unknown	HIV+	unknown	unknown	unknown	unknown	unknown	unknown	unknown	unknown	unknown	Missing	Missing	26	73.5			Unknown	C1	Unknown			Unknown	Delay >72h	Missing
836	1	compliant		0	28	0	0	male	Europe	MSM	yes,loss of blood	man	no high prevalence region	Belgium	no	150000000	234343	Unknown	HCV-	Missing	Missing	VDRL-	2	unknown	unknown	unknown HIV status	yes,loss of blood	yes	source no IDU	source MSM	source no Commercial Sex Worker	no history of prison	no history of orgy	no history multipartnership	no other risk factors	source with unknown risk factors	Missing	36	15.8			Unknown	E3	treatment given	2011-07-10 14:00:00	17.5	Patient accepted treatment	Unknown	Missing
837	1	compliant		47	28	1	1	female	Belgium	Heterosexual	unknown	man	Missing	North Africa	unknown	150000000	262771	GI side effect	HCV-	no analysis	AcBhC -	VDRL-	2	unknown	unknown	unknown HIV status	unknown	unknown	source no IDU	source no MSM	source no Commercial Sex Worker	no history of prison	no history of orgy	no history multipartnership	no other risk factors	no unknown risk factors	Missing	20	5.75			Unknown	B7	treatment given	2012-01-27 04:30:00	8.5	Patient accepted treatment	Unknown	AgHbS -
[truncated: 451 more rows]
[truncated: 33 more columns]
